# Supplementary material for: Transcriptome dynamics and allele-specific regulation underlie wheat heterosis at the anthesis and grain-filling stages
Source: BMC Genomics. 2025 Sep 2;26:798. doi: 10.1186/s12864-025-11983-2 (PMC12403350; doi:10.1186/s12864-025-11983-2)
Supplement: Supplementary file 2 — Supplementary Material 2. [file 12864_2025_11983_MOESM2_ESM.xlsx]

## Sheet: Table S1
Table S1 RNA-seq data statistics and genome mapping rates
	Anthesis stage of wheat																			Grain- filling stage of wheat
Sample name	BN4199-AN_1		BN4199-AN_2		BN4199-AN_3		CL0438-AN_1		CL0438-AN_2		CL0438-AN_3		BC98-AN_1		BC98-AN_2		BC98-AN_3			BN4199-GF_1		BN4199-GF_2		BN4199-GF_3		CL0438-GF_1		CL0438-GF_2		CL0438-GF_3		BC98-GF_1		BC98-GF_2		BC98-GF_3
	Reads number	Percentage	Reads number	Percentage	Reads number	Percentage	Reads number	Percentage	Reads number	Percentage	Reads number	Percentage	Reads number	Percentage	Reads number	Percentage	Reads number	Percentage		Reads number	Percentage	Reads number	Percentage	Reads number	Percentage	Reads number	Percentage	Reads number	Percentage	Reads number	Percentage	Reads number	Percentage	Reads number	Percentage	Reads number	Percentage
Total reads	71597108	1	75182590	1	85599124	1	71041756	1	78002380	1	76386658	1	70712630	1	70415916	1	79181670	1		68834458	1	81967442	1	71014698	1	66419060	1	77433446	1	99872078	1	75517250	1	75517250	1	104320670	1
Total mapped	61769422	0.8627	65137717	0.8664	74169608	0.8665	61340010	0.8634	67952738	0.8712	65315339	0.8551	59347925	0.8393	61070069	0.8673	69131775	0.8731		60273888	0.8756	73141004	0.8923	62021485	0.8734	56901549	0.8567	67493308	0.8716	87172453	0.8728	65834287	0.8718	65834287	0.8718	89882329	0.8616
Uniquely mapped	61515751	0.8592	64868055	0.8628	73878512	0.8631	61121058	0.8604	67673816	0.8676	65086146	0.8521	59134890	0.8363	60827953	0.8638	68848001	0.8695		60018272	0.8719	72799016	0.8881	61771285	0.8698	56676425	0.8533	67218510	0.8681	86790576	0.869	65560975	0.8682	65560975	0.8682	89521769	0.8581
Multiple mapped	253671	0.0035	269662	0.0036	291096	0.0034	218952	0.0031	278922	0.0036	229193	0.003	213035	0.003	242116	0.0034	283774	0.0036		255616	0.0037	341988	0.0042	250200	0.0035	225124	0.0034	274798	0.0035	381877	0.0038	273312	0.0036	273312	0.0036	360560	0.0035
Read-1	30828641	0.4306	32524408	0.4326	36996818	0.4322	30631998	0.4312	33997745	0.4359	32616967	0.427	29625845	0.419	30531679	0.4336	34518417	0.4359		30065078	0.4368	36533719	0.4457	30973589	0.4362	28436068	0.4281	33750916	0.4359	43615028	0.4367	32884619	0.4355	32884619	0.4355	44880325	0.4302
Read-2	30687110	0.4286	32343647	0.4302	36881694	0.4309	30489060	0.4292	33676071	0.4317	32469179	0.4251	29509045	0.4173	30296274	0.4302	34329584	0.4336		29953194	0.4351	36265297	0.4424	30797696	0.4337	28240357	0.4252	33467594	0.4322	43175548	0.4323	32676356	0.4327	32676356	0.4327	44641444	0.4279
Reads map to '+'	30742912	0.4294	32411584	0.4311	36925666	0.4314	30557546	0.4301	33828718	0.4337	32536241	0.4259	29557952	0.418	30400708	0.4317	34408094	0.4345		29984883	0.4356	36376342	0.4438	30861698	0.4346	28331007	0.4265	33601386	0.4339	43386661	0.4344	32764206	0.4339	32764206	0.4339	44741075	0.4289
Reads map to '-'	30772839	0.4298	32456471	0.4317	36952846	0.4317	30563512	0.4302	33845098	0.4339	32549905	0.4261	29576938	0.4183	30427245	0.4321	34439907	0.4349		30033389	0.4363	36422674	0.4444	30909587	0.4353	28345418	0.4268	33617124	0.4341	43403915	0.4346	32796769	0.4343	32796769	0.4343	44780694	0.4293
Non-splice reads	18880010	0.2637	20706489	0.2754	21349197	0.2494	19729309	0.2777	22454670	0.2879	21303885	0.2789	19144054	0.2707	20135146	0.2859	22390369	0.2828		20088560	0.2918	26377807	0.3218	20822947	0.2932	19077973	0.2872	23175974	0.2993	30727110	0.3077	23010335	0.3047	23010335	0.3047	30733691	0.2946
Splice reads	42635741	0.5955	44161566	0.5874	52529315	0.6137	41391749	0.5826	45219146	0.5797	43782261	0.5732	39990836	0.5655	40692807	0.5779	46457632	0.5867		39929712	0.5801	46421209	0.5663	40948338	0.5766	37598452	0.5661	44042536	0.5688	56063466	0.5614	42550640	0.5635	42550640	0.5635	58788078	0.5635
Reads map to exons	7209040403	0.8252	7655957340	0.831	8369881726	0.7978	7368649439	0.849	8155865179	0.848944	7794903139	0.843545	6950135128	0.827599	7173508733	0.830684	8138373231	0.83217		7162066324	0.839906	8579580573	0.828664	7334649906	0.835839	6757432315	0.839667	8042006395	0.84258	10365851616	0.84087	7866963331	0.844406	6963904392	0.832393	10665961808	0.838731
Reads map to introns	315471522	0.0361	326378757	0.0354	470317162	0.0448	264647613	0.0305	294201753	0.030623	276487446	0.029921	306822145	0.036535	305840616	0.035416	344758740	0.035252		262290371	0.030759	351786539	0.033978	279444738	0.031845	262436270	0.03261	310609547	0.032543	426545378	0.034601	298274274	0.032015	278478000	0.033286	417884320	0.032861
Reads map to intergenic regions	1212003613	0.1387	1230188576	0.1335	1650479776	0.1573	1045910231	0.1205	1157003918	0.120433	1169259529	0.126534	1140995230	0.135866	1156315600	0.1339	1296574743	0.132578		1102873614	0.129336	1422144284	0.137359	1161107431	0.132317	1027881094	0.127723	1191887726	0.124877	1535136632	0.124529	1151330671	0.123579	1123741602	0.13432	1632937959	0.128408
Total reads: number of clean reads after quality filtering.
AN: anthesis, GF: grain-filling.
Original data of three biological replicates (indicated by the numbers 1 ,2 and 3); Referance genome:IWGSC RefSeq v1.0

## Sheet: Table S2
Table S2 Distribution of gene expression levels in each genotype
Genotype	BN4199-AN	BN4199-GF	BC98-AN	BC98-GF	CL0438-AN	CL0438-GF	Average	Percentage
FPKM≥1	47882	48037	48042	48805	48835	47838	48240	1
20＞FPKM≥1	42375	42553	42268	43484	42722	42007	42568	0.882
50＞FPKM≥20	3495	3457	3558	3410	3965	3737	3604	0.075
FPKM≥50	2012	2027	2216	1911	2148	2094	2068	0.043
AN: anthesis, GF: grain-filling.

## Sheet: Table S3
Table S3 Differentially expressed genes between hybrid and its parental lines at the anthesis and grain- filling stages
Comparison Group	Up			Down			Total
	Gene number	Percentage		Gene number	Percentage		Gene number	Percentage
BN4199-AN vs CL0438-AN	6059	0.2726		9170	0.4126		15229	0.6852
BC98-AN vs BN4199-AN	3846	0.173		1777	0.08		5623	0.253
BC98-AN vs CL0438-AN	4488	0.2019		4620	0.2079		9108	0.4098
BN4199-GF vs CL0438-GF	4961	0.2232		5421	0.2439		10382	0.4671
BC98-GF vs BN4199-GF	2390	0.1075		828	0.0373		3218	0.1448
BC98-GF vs CL0438-GF	3023	0.136		1539	0.0692		4562	0.2053
BN4199-AN vs BN4199-GF	1536	0.0691		2013	0.0906		3549	0.1597
CL0438-AN vs CL0438-GF	154	0.0069		69	0.0031		223	0.01
BC98-AN vs BC98-GF	1917	0.0863		2515	0.1132		4432	0.1994
Total analyzed genes:22225; Deseq2 p -value with padj < 0.05; AN: anthesis, GF: grain-filling.

## Sheet: Table S4
Table S4 Differentially expressed genes associated with the regulation of flag leaf development from the anthesis to the grain-filling stage in the two GO terms
			log2(Fold Change)
GO terms	Description	GeneID	BN4199-AN vs BN4199-GF	BC98-AN vs BC98-GF	CL0438-AN vsCL0438-GF	Anotation
GO:0032501	Multicellular organismal process	TraesCS2A02G486600	-1.56759	-1.4516	1.73456	SD1-8, Receptor-like serine/threonine-protein kinase
		TraesCS1B02G341600	-2.13849	-1.29828	1.23057	SD1-8, Receptor-like serine/threonine-protein kinase
		TraesCS2D02G486800	-3.84527	-1.38124	-0.39844	B120, G-type lectin S-receptor-like serine/threonine-protein kinase
		TraesCS2D02G548600	-2.96097	-1.60218	-0.122225	B120, G-type lectin S-receptor-like serine/threonine-protein kinase
		TraesCS2B02G513600	-3.26111	-1.75697	-0.201686	SD1-8, Receptor-like serine/threonine-protein kinase
		TraesCS3B02G435200	-1.73532	-1.5766	-0.121398	SD1-8, Receptor-like serine/threonine-protein kinase
		TraesCS2D02G538400	-1.42272	-1.61453	-0.135658	B120, G-type lectin S-receptor-like serine/threonine-protein kinase
		TraesCS3D02G317300	-4.71934	-1.7553	0.29255	SD1-8, Receptor-like serine/threonine-protein kinase
		TraesCS1B02G251700	-2.58038	-2.07596	0.244787	SD1-8, Receptor-like serine/threonine-protein kinase
		TraesCS2D02G217600	1.74527	1.4447	0.203227	B120, G-type lectin S-receptor-like serine/threonine-protein kinase
		TraesCS2A02G532600	-4.36444	-2.17502	0.827555	SD1-8, Receptor-like serine/threonine-protein kinase
		TraesCS5D02G519600	1.64572	-1.28563	0.419529	SD1-8, Receptor-like serine/threonine-protein kinase
		TraesCS2D02G536900	-2.89266	-1.54944	-0.107704	B120, G-type lectin S-receptor-like serine/threonine-protein kinase
		TraesCS5B02G206300	-2.65055	-2.075	-0.484431	B120, G-type lectin S-receptor-like serine/threonine-protein kinase
		TraesCS2A02G485600	-3.13578	-1.97136	0.207628	SD1-8, Receptor-like serine/threonine-protein kinase
		TraesCS2D02G539100	2.10948	1.75138	-0.26706	SD1-8, Receptor-like serine/threonine-protein kinase
		TraesCSU02G199700	1.25581	1.822	-0.101564	G-type lectin S-receptor-like serine/threonine-protein kinase At2g19130
		TraesCS2D02G484800	1.2452	1.39704	-0.34338	SD1-8, Receptor-like serine/threonine-protein kinase
		TraesCS7B02G356400	-3.12541	-2.60076	0.305654	Putative receptor protein kinase ZmPK1
		TraesCS3B02G352900	-2.02745	-2.0796	0.358319	Putative receptor protein kinase ZmPK1
		TraesCS1A02G239500	-2.67856	-1.57242	0.0624931	G-type lectin S-receptor-like serine/threonine-protein kinase At1g34300
		TraesCS2B02G512300	-2.23337	-1.45988	0.56813	G-type lectin S-receptor-like serine/threonine-protein kinase At2g19130
		TraesCS5D02G214300	-3.5442	-1.52076	1.26859	SD1-8, Receptor-like serine/threonine-protein kinase
GO:0045735	Nutrient reservoir activity	TraesCSU02G145600	-3.99555	-2.49193	0.88012	Germin-like protein 8-5
		TraesCSU02G145500	-3.63401	-2.90468	-0.471326	Germin-like protein 8-5
		TraesCSU02G128800	-3.59286	-2.49853	-0.242513	Germin-like protein 8-11
		TraesCSU02G145300	-4.66149	-4.01696	-0.148596	Germin-like protein 8-5
		TraesCS4B02G377500	-3.67245	-3.16829	0.00536572	Germin-like protein 8-5
		TraesCSU02G128400	-3.21908	-2.63963	-0.168338	Germin-like protein 8-5
		TraesCS6B02G041100	-1.91995	-1.46475	2.82771	Germin-like protein 2-4
		TraesCSU02G151939	-3.32774	-2.47049	-0.602291	Germin-like protein 8-11
		TraesCS5A02G453200	-2.9534	-2.1214	1.06152	Germin-like protein 3-7
		TraesCSU02G150700	-3.12848	-3.94506	-0.0321034	Germin-like protein 8-11
		TraesCS4B02G378000	-3.58032	-3.15849	-1.02035	Germin-like protein 8-11
		TraesCSU02G127900	-3.20974	-2.79997	-0.072219	Germin-like protein 8-5
		TraesCS4B02G378200	-4.20144	-3.82203	-1.48114	Germin-like protein 8-11
AN: anthesis, GF: grain-filling.

## Sheet: Table S5
Table S5 The differential gene expression patterns at the anthesis stage
Gene_id	Readcount_CL0438_AN_CL0438_ANvsBN4199_AN	Readcount_BN4199_AN_CL0438_ANvsBN4199_AN	log2FoldChange_CL0438_ANvsBN4199_AN	pval_CL0438_ANvsBN4199_AN	padj_CL0438_ANvsBN4199_AN	Significant_CL0438_ANvsBN4199_AN	Readcount_BC98_AN_BC98-ANvsCL0438_AN	Readcount_CL0438_AN_BC98_ANvsCL0438_AN	log2FoldChange_BC98_ANvsCL0438_AN	pval_BC98_ANvsCL0438_AN	padj_BC98_ANvsCL0438_AN	Significant_BC98_ANvsCL0438_AN	Readcount_BC98_AN_BC98_ANvsBN4199_AN	Readcount_BN4199_AN_BC98_ANvsBN4199_AN	log2FoldChange_BC98_ANvsBN4199_AN	pval_BC98_ANvsBN4199_AN	padj_BC98_ANvsBN4199_AN	Significant_BC98_ANvsBN4199_AN	Description2
TraesCS7D02G517800	14130.6	5001.28	1.47538	4.8e-07	6.5e-06	UP	7856.63	13604.4	-0.760297	0.00767987	0.0430128	FALSE	7463.38	4684.43	0.653797	1.48e-05	0.000276183	FALSE	Additivity
TraesCS5A02G469800	13527.5	6292.71	1.09559	1.63e-07	2.39e-06	UP	6527.43	13033.1	-0.976963	2.29e-06	5.04e-05	FALSE	6200.67	5893.89	0.0714247	0.626891	0.849306	FALSE	Additivity
TraesCS7A02G529900	15839.2	1022.45	3.88776	1.98e-37	5.58e-35	UP	4876.75	15247.4	-1.5738	9.43e-08	2.85e-06	DOWN	4632.64	957.592	2.21105	2.36e-47	1.29e-44	UP	Additivity
TraesCS3A02G416800	8269.66	3192.66	1.33293	0.000888552	0.00568735	UP	4284.44	7969.64	-0.863945	0.0012403	0.010318	FALSE	4070.38	2988.25	0.402604	0.144355	0.406404	FALSE	Additivity
TraesCS6D02G389400	8412.21	4035.67	1.04835	1.96e-05	0.000193473	UP	4811.75	8123.49	-0.730176	0.00528284	0.0322499	FALSE	4570.8	3780.26	0.265111	0.10956	0.344193	FALSE	Additivity
TraesCS6D02G049100	8439.43	3167.02	1.38564	3.29e-05	0.000308302	UP	4465.65	8125.66	-0.832425	0.00213618	0.0159609	FALSE	4241.92	2967.07	0.488538	0.0187534	0.10383	FALSE	Additivity
TraesCS6B02G058300	8975.32	2930.77	1.57965	5.21e-06	5.83e-05	UP	4363.85	8638.4	-0.944157	0.00114025	0.0096323	FALSE	4145.27	2745.65	0.563568	0.00626084	0.0448295	FALSE	Additivity
TraesCS6B02G450000	8395.48	3119.12	1.40913	3.19e-07	4.45e-06	UP	3982.04	8107.67	-0.987015	0.000368852	0.00387333	FALSE	3782.62	2921.88	0.360428	0.0296502	0.144558	FALSE	Additivity
TraesCS3B02G432000	6629.04	3008.44	1.11984	0.000333759	0.00244333	UP	5945.43	6379.46	-0.0972333	0.742382	0.870904	FALSE	5647.95	2817.87	0.986784	6.35e-17	5.77e-15	FALSE	Additivity
TraesCS1B02G420100	8593.13	3266.63	1.37358	3.4e-06	3.97e-05	UP	5429.6	8299.36	-0.588353	0.0363097	0.133984	FALSE	5157.54	3059.29	0.726475	2.85e-05	0.000494556	FALSE	Additivity
TraesCSU02G060600	9324.01	1655.59	2.47478	2.52e-33	5.13e-31	UP	3698.22	8984.02	-1.25668	1.56e-10	7.8e-09	DOWN	3513.32	1550.84	1.14816	2.28e-14	1.71e-12	UP	Additivity
TraesCS7B02G446900	6956.74	2579.21	1.41408	5.62e-08	8.88e-07	UP	3467.26	6700.83	-0.918261	0.000484183	0.00484145	FALSE	3293.58	2415.81	0.432066	0.00997014	0.064252	FALSE	Additivity
TraesCS5B02G326500	6068.36	2826.03	1.08451	0.000335425	0.00245401	UP	4604.71	5843.91	-0.335207	0.139439	0.331367	FALSE	4374.35	2646.44	0.68922	0.000659733	0.00722974	FALSE	Additivity
TraesCS6D02G090200	5660.4	2379.25	1.23502	2.38e-06	2.85e-05	UP	3217.74	5452.09	-0.739908	0.00180531	0.0139652	FALSE	3056.8	2228.78	0.438919	0.0123211	0.0756947	FALSE	Additivity
TraesCS6A02G101800	5235.95	2403.09	1.10875	4.21e-05	0.000386667	UP	3022.74	5043.04	-0.719013	0.00197555	0.0149925	FALSE	2871.48	2251.11	0.337964	0.0552597	0.22131	FALSE	Additivity
TraesCS6B02G273400	5052.46	2075.7	1.27444	1.4e-10	3.22e-09	UP	3942.56	4866.65	-0.298785	0.105386	0.276627	FALSE	3745.23	1944.3	0.929616	2.18e-14	1.64e-12	FALSE	Additivity
TraesCS6B02G450200	4959.13	1934.77	1.33218	4.17e-05	0.000382891	UP	2421.09	4788.82	-0.934188	0.00336909	0.0227746	FALSE	2299.9	1811.95	0.332012	0.0534065	0.216397	FALSE	Additivity
TraesCS1A02G152800	7816.06	136.148	5.71637	5.1e-61	6.24e-58	UP	3287.11	7530.2	-1.16167	1.63e-06	3.72e-05	DOWN	3122.07	127.449	4.17006	1.64e-52	1.14e-49	UP	Additivity
TraesCS7A02G067800	5624.89	2455.31	1.18579	7.01e-08	1.09e-06	UP	3080.93	5421.06	-0.792879	0.000825045	0.00743225	FALSE	2926.64	2299.97	0.331521	0.092781	0.309955	FALSE	Additivity
TraesCS3B02G490600	7709.33	1231.16	2.6308	6.19e-46	3.3e-43	UP	3033.91	7427.74	-1.27019	8.87e-12	5.23e-10	DOWN	2882.06	1153.19	1.28462	8.13e-17	7.35e-15	UP	Additivity
TraesCS6D02G234700	4454.56	2013.15	1.13699	4.88e-08	7.76e-07	UP	3447.91	4292.86	-0.310964	0.0936164	0.255749	FALSE	3275.18	1885.88	0.775334	2.19e-07	6.37e-06	FALSE	Additivity
TraesCS4D02G052500	5045.12	2439.61	1.01977	0.0084376	0.037651	UP	3271.58	4853.27	-0.536375	0.112095	0.288306	FALSE	3108.13	2284.37	0.419839	0.0485687	0.202819	FALSE	Additivity
TraesCS2B02G369100	5757.21	843.81	2.70141	3.5e-13	1.09e-11	UP	2509.76	5539.12	-1.08247	0.000810265	0.00732466	DOWN	2384.3	790.232	1.51637	3.77e-14	2.77e-12	UP	Additivity
TraesCS6B02G327500	5701.74	2022.95	1.47898	1.67e-09	3.28e-08	UP	3071.12	5490.06	-0.812866	0.00104591	0.00897812	FALSE	2917.43	1894.77	0.601106	0.000451875	0.00524158	FALSE	Additivity
TraesCS3D02G198600	3598.9	1768.73	1.014	3.31e-05	0.000310655	UP	2388.48	3466.14	-0.525411	0.0135592	0.0659163	FALSE	2269.01	1656.47	0.440483	0.00576519	0.0421084	FALSE	Additivity
TraesCS7A02G164100	5133.14	602.533	3.04876	3.5e-28	4.67e-26	UP	2240.64	4949.23	-1.11641	3.93e-07	1.03e-05	DOWN	2128.52	564.255	1.80536	1.01e-16	9.13e-15	UP	Additivity
TraesCS4A02G214200	3799.41	1743.13	1.11332	1.34e-06	1.67e-05	UP	1912.06	3660.95	-0.922547	2.73e-07	7.44e-06	FALSE	1816.26	1632.91	0.14723	0.418431	0.716161	FALSE	Additivity
novel.9780	4931.17	1942.78	1.33083	1.27e-08	2.21e-07	UP	2865.45	4750.92	-0.705582	0.00630657	0.0369139	FALSE	2722.19	1819.74	0.555851	0.003554	0.0287257	FALSE	Additivity
TraesCS7A02G424700	4679.08	1709.71	1.43799	1.43e-09	2.84e-08	UP	2393.99	4505.53	-0.889919	7.37e-05	0.00101834	FALSE	2274.17	1601.57	0.490115	0.00274218	0.0232837	FALSE	Additivity
TraesCS2A02G545600	3950.55	1716.9	1.18991	6.17e-07	8.2e-06	UP	1951.43	3805.34	-0.943004	6.71e-06	0.000128956	FALSE	1853.77	1608.25	0.198804	0.204062	0.496344	FALSE	Additivity
novel.7228	6432.23	403.64	3.87938	1.88e-22	1.52e-20	UP	1535.4	6186.29	-1.88731	6.03e-08	1.9e-06	DOWN	1458.47	378.179	1.85926	1.04e-21	1.34e-19	UP	Additivity
novel.3225	4751.35	2074.2	1.18487	2.25e-07	3.23e-06	UP	2972.41	4579.72	-0.612529	0.00143657	0.0116618	FALSE	2823.64	1942.81	0.513258	0.0107379	0.0680905	FALSE	Additivity
TraesCS5D02G336300	4213.64	1803.61	1.19609	0.000801436	0.00520264	UP	3627.39	4052.1	-0.152303	0.618016	0.79452	FALSE	3445.98	1689.04	0.983343	2.98e-07	8.45e-06	FALSE	Additivity
TraesCSU02G050000	6385.7	2.87223	6.53555	1.32e-09	2.65e-08	UP	2067.94	6154.63	-1.53221	4.13e-11	2.24e-09	DOWN	1964.43	2.69198	1.13934	0.00675105	0.0475573	UP	Additivity
TraesCS4D02G134900	3068.43	85.7592	4.94756	1.73e-25	1.84e-23	UP	205.663	2970.94	-3.49584	8.66e-17	8.59e-15	DOWN	195.379	80.309	1.19503	5.25e-07	1.4e-05	UP	Additivity
TraesCS7D02G475300	4278.84	1451.12	1.51866	7.51e-05	0.000650803	UP	2150.83	4117.82	-0.890363	0.00482137	0.0300597	FALSE	2043.2	1359.68	0.543199	0.0281249	0.139695	FALSE	Additivity
TraesCS2B02G576100	3653.23	1456.3	1.31351	2.76e-08	4.54e-07	UP	1783.71	3517.86	-0.956843	1.32e-05	0.000232406	FALSE	1694.44	1364.1	0.304397	0.0415553	0.182426	FALSE	Additivity
TraesCS5D02G186200	3122.23	1072.86	1.5236	1.82e-09	3.56e-08	UP	2005.16	3005.21	-0.568579	0.0137833	0.0667072	FALSE	1904.76	1004.96	0.900811	2.98e-10	1.43e-08	FALSE	Additivity
TraesCS7A02G215800	4500.08	1351.61	1.68398	3e-05	0.000284444	UP	2560.03	4326.94	-0.708415	0.0469934	0.159746	FALSE	2432	1265.71	0.894251	1.34e-05	0.000251874	FALSE	Additivity
TraesCS5B02G503200	4144.34	922.989	2.15783	4.74e-43	1.99e-40	UP	1913.3	3995.49	-1.05176	2.71e-13	1.88e-11	DOWN	1817.5	864.566	1.04629	3.76e-13	2.44e-11	UP	Additivity
TraesCS6A02G298100	3690.95	1227.53	1.56844	2.93e-09	5.59e-08	UP	1839.99	3552.58	-0.918171	0.00037442	0.003923	FALSE	1747.88	1149.8	0.590203	3.05e-05	0.000525709	FALSE	Additivity
TraesCS6B02G129800	3692.21	731.214	2.31126	2.79e-21	2.05e-19	UP	1695.39	3555.78	-1.0365	2.86e-05	0.000455811	DOWN	1610.55	684.861	1.20031	2.1e-15	1.7e-13	UP	Additivity
TraesCS2D02G315500	3331.8	1399.99	1.22418	0.000379454	0.00273345	UP	2470.27	3205.17	-0.35768	0.249332	0.475154	FALSE	2346.55	1311.1	0.809738	3.2e-06	7.07e-05	FALSE	Additivity
TraesCS5D02G328100	4295.23	1091	1.85652	0.00111929	0.00693375	UP	2004.78	4120.42	-0.915987	0.05124	0.169734	FALSE	1904.47	1021.24	0.819069	0.00202652	0.0182279	FALSE	Additivity
TraesCS4B02G052300	3426.52	1456.48	1.19123	0.00640406	0.030035	UP	2197.17	3293.28	-0.543501	0.140296	0.332641	FALSE	2087.31	1363.78	0.576672	0.0098308	0.0636179	FALSE	Additivity
TraesCS5A02G321300	3956.11	1095.02	1.75638	0.000911315	0.00581336	UP	1942.79	3795.97	-0.861214	0.0569387	0.182598	FALSE	1845.59	1025.15	0.794671	0.000455212	0.00527441	FALSE	Additivity
TraesCS5D02G049200	3182.58	346.815	3.05336	7.15e-10	1.49e-08	UP	838.405	3058.95	-1.68929	7.46e-05	0.00103062	DOWN	796.607	324.943	1.15436	6.94e-05	0.00107039	UP	Additivity
TraesCS2D02G051800	3900.91	115.109	4.9539	1.89e-39	6.1e-37	UP	776.137	3761.05	-2.16981	1.67e-12	1.06e-10	DOWN	737.277	107.818	2.55492	4.7e-24	7e-22	UP	Additivity
TraesCS2D02G503600	3384.82	1333.68	1.32134	1.41e-05	0.000143522	UP	1935.07	3256.88	-0.720538	0.0120302	0.0604162	FALSE	1838.25	1249.28	0.545156	6.67e-05	0.0010327	FALSE	Additivity
TraesCS7D02G416900	2855.26	1362.42	1.05718	5.71e-06	6.33e-05	UP	1646.23	2749.75	-0.721922	0.00131732	0.0108514	FALSE	1563.87	1276.23	0.28596	0.0530433	0.215694	FALSE	Additivity
TraesCS5B02G211900	2986.62	1395.42	1.08955	1.88e-07	2.72e-06	UP	1427.28	2878.54	-0.994069	2.14e-07	5.99e-06	FALSE	1355.92	1306.99	0.0515322	0.76857	0.917418	FALSE	Additivity
TraesCS6A02G353700	3519.09	1482.92	1.22188	0.000246904	0.00187824	UP	1806.91	3386.82	-0.868131	0.0029591	0.0205456	FALSE	1716.53	1388.72	0.294111	0.102646	0.329984	FALSE	Additivity
TraesCSU02G009000	3581	226.739	3.83912	4.56e-18	2.42e-16	UP	710.12	3442.25	-2.11713	1.18e-08	4.23e-07	DOWN	674.687	212.408	1.48747	3.02e-07	8.54e-06	UP	Additivity
TraesCS7B02G325300	2915.04	1336.25	1.11108	3.13e-05	0.000294969	UP	1697.83	2806.08	-0.703703	0.00397236	0.0259186	FALSE	1612.85	1251.76	0.35642	0.0169794	0.0964855	FALSE	Additivity
TraesCS5A02G181800	2231.66	989.793	1.16009	2.81e-06	3.32e-05	UP	1405.37	2148.07	-0.596599	0.00879476	0.0477749	FALSE	1335.02	927.01	0.515346	0.000123206	0.00174784	FALSE	Additivity
TraesCS3D02G477300	2617.81	407.054	2.58307	1.51e-08	2.61e-07	UP	957.476	2517.35	-1.31863	6.32e-05	0.000896558	DOWN	909.599	381.296	1.12198	9.49e-05	0.00139915	UP	Additivity
TraesCS5A02G460300	3305.45	1624.01	1.00371	0.0033505	0.0175616	UP	1665.83	3179.4	-0.892301	0.00248895	0.0179625	FALSE	1582.43	1520.86	0.0548705	0.779171	0.921449	FALSE	Additivity
TraesCS1B02G009800	4390.07	1.61416	10.5058	2.52e-76	7.49e-73	UP	1551.89	4239.93	-1.39515	4.89e-07	1.26e-05	DOWN	1474.07	1.51197	7.71905	7.41e-128	1.35e-123	UP	Additivity
TraesCS7D02G516700	2932.18	1407.97	1.04214	0.00039653	0.00283767	UP	1570.87	2829.24	-0.817504	0.00285726	0.0199683	FALSE	1492.38	1319.12	0.169139	0.412892	0.71153	FALSE	Additivity
TraesCS2A02G543900	2606.28	1206.85	1.1066	5.32e-14	1.82e-12	UP	1481.87	2512.94	-0.752119	4.47e-06	9.08e-05	FALSE	1407.76	1130.27	0.308294	0.0413507	0.181737	FALSE	Additivity
TraesCS3A02G402000	2583.56	1153.29	1.15274	6.66e-07	8.79e-06	UP	1678.35	2489.76	-0.558272	0.0046041	0.0289754	FALSE	1594.33	1080.32	0.546494	0.000370795	0.00445885	FALSE	Additivity
TraesCS7B02G355200	3564.12	708.438	2.26307	1.61e-08	2.76e-07	UP	1552.49	3426.48	-1.06406	0.00370539	0.0245749	DOWN	1474.75	663.549	1.09304	1.27e-07	3.9e-06	UP	Additivity
TraesCS7A02G454600	3412.84	973.997	1.77257	1.12e-07	1.69e-06	UP	1802.08	3282.74	-0.819563	0.0116259	0.0589469	FALSE	1711.88	912.274	0.880476	3.44e-08	1.19e-06	FALSE	Additivity
TraesCS6D02G336000	3051.16	1368.71	1.13711	0.000208519	0.00162093	UP	1888.95	2937.19	-0.612184	0.0289115	0.113938	FALSE	1794.42	1281.96	0.473265	0.00127756	0.0125287	FALSE	Additivity
TraesCS7A02G449600	3225.48	601.411	2.41334	2.88e-55	2.76e-52	UP	1374.7	3108.95	-1.15968	4.52e-11	2.44e-09	DOWN	1305.99	563.346	1.17727	1.23e-13	8.53e-12	UP	Additivity
TraesCS4D02G322000	2426.81	1075.07	1.16762	2.65e-10	5.86e-09	UP	1547.5	2337.74	-0.585342	0.00149503	0.0120348	FALSE	1470.08	1006.92	0.532725	0.000243164	0.00312638	FALSE	Additivity
TraesCS2A02G569300	4616.94	94.5057	5.47519	5.47e-51	4.06e-48	UP	1011.69	4443.19	-2.06175	5.83e-15	4.83e-13	DOWN	961.1	88.5556	3.18833	9.91e-40	3.76e-37	UP	Additivity
TraesCS5A02G497400	2205.52	959.597	1.19234	2.06e-09	4.02e-08	UP	1443.9	2124.41	-0.547766	0.00313507	0.0215164	FALSE	1371.68	898.759	0.594694	5.71e-05	0.00090579	FALSE	Additivity
TraesCS2B02G036600	2634.35	1115.25	1.22038	4.03e-05	0.000371688	UP	1419.46	2534.59	-0.804088	0.00406498	0.0263827	FALSE	1348.37	1044.64	0.360527	0.00660217	0.0467483	FALSE	Additivity
TraesCS5D02G452500	3433.22	209.822	3.82701	2.72e-13	8.62e-12	UP	630.783	3296.01	-2.12024	3.37e-06	7.06e-05	DOWN	599.297	196.577	1.48151	4.91e-09	1.97e-07	UP	Additivity
TraesCS4B02G325100	2229.7	1064.2	1.05739	3.67e-06	4.24e-05	UP	1568.82	2149.24	-0.445372	0.0258217	0.105267	FALSE	1490.26	996.736	0.566057	0.000115673	0.00165583	FALSE	Additivity
TraesCS5A02G330500	2754.38	1154.87	1.21591	0.00293768	0.0157319	UP	1813.01	2647.9	-0.51641	0.118744	0.299403	FALSE	1722.3	1081.31	0.628827	0.00581909	0.0424084	FALSE	Additivity
TraesCSU02G005100	4119.35	13.3386	8.06791	3.83e-101	4.87e-97	UP	880.677	3969.8	-2.10265	2.12e-16	2.03e-14	DOWN	836.715	12.5018	5.4267	8.57e-85	2.4e-81	UP	Additivity
TraesCS5B02G326600	2241.25	1025.47	1.11805	6.3e-07	8.35e-06	UP	1782.67	2162.4	-0.273813	0.149313	0.345872	FALSE	1693.35	960.684	0.793303	6.39e-07	1.68e-05	FALSE	Additivity
TraesCS6D02G082600	2298.52	1099.61	1.04855	0.000211646	0.00164294	UP	1275.39	2212.1	-0.77028	0.00200836	0.0151846	FALSE	1211.53	1029.86	0.227136	0.172247	0.450803	FALSE	Additivity
TraesCS2B02G195600	2258.33	1004.56	1.14793	0.000253773	0.00192259	UP	1287.22	2172.87	-0.72295	0.0139697	0.0673045	FALSE	1222.83	940.973	0.369319	0.00776059	0.0530763	FALSE	Additivity
TraesCS6B02G260800	2118.21	1009.27	1.06147	3.54e-07	4.9e-06	UP	1225.66	2040.1	-0.722416	0.000124569	0.0015788	FALSE	1164.34	945.339	0.293723	0.0433882	0.188077	FALSE	Additivity
novel.10142	2898.01	757.529	1.87758	3.82e-06	4.41e-05	UP	1363.37	2786.05	-0.953844	0.0126122	0.0625426	FALSE	1295.17	709.638	0.833408	5.03e-06	0.000105535	FALSE	Additivity
TraesCS3A02G044000	2648	136.613	4.19581	5.86e-38	1.71e-35	UP	519.415	2554.84	-2.19577	2.43e-13	1.7e-11	DOWN	493.426	127.958	1.88119	5.39e-28	1.03e-25	UP	Additivity
TraesCS1B02G294300	1981.61	201.002	3.15408	1.28e-10	2.95e-09	UP	657.066	1919.09	-1.36626	0.00336178	0.0227376	DOWN	624.18	188.242	1.54893	4.8e-08	1.61e-06	UP	Additivity
TraesCS4D02G243100	2934.65	466.73	2.57413	1.83e-10	4.14e-09	UP	1281.62	2820.31	-1.0551	0.00516734	0.0317136	DOWN	1217.61	437.166	1.40396	6.42e-12	3.69e-10	UP	Additivity
TraesCS3A02G299000	2211.97	827.023	1.40279	3.91e-08	6.29e-07	UP	1094.02	2129.6	-0.930425	0.000255488	0.00285756	FALSE	1039.3	774.521	0.409706	0.0162398	0.0933469	FALSE	Additivity
TraesCS2D02G050300	2263.63	856.501	1.39091	5.52e-11	1.33e-09	UP	1110.57	2180.05	-0.9504	1.39e-05	0.000242495	FALSE	1055.08	802.138	0.381769	0.0260345	0.132071	FALSE	Additivity
TraesCS2D02G176800	2151.38	680.347	1.6337	6.17e-08	9.69e-07	UP	1069.9	2070.84	-0.913764	0.00148634	0.0119786	FALSE	1016.4	637.272	0.656259	7.85e-06	0.000157124	FALSE	Additivity
TraesCS4B02G191400	1955.22	901.248	1.11061	4.42e-09	8.23e-08	UP	1780.37	1885.97	-0.0815672	0.68313	0.836316	FALSE	1691.11	844.252	0.969217	6.91e-09	2.71e-07	FALSE	Additivity
TraesCS7B02G207000	2035.24	966.54	1.06185	2.9e-05	0.000275914	UP	1338.23	1959.51	-0.534002	0.0292156	0.114682	FALSE	1271.24	905.26	0.479956	0.000253586	0.00323317	FALSE	Additivity
TraesCS6A02G276700	1699.86	823.629	1.0291	0.000440443	0.00310148	UP	1329.01	1637.32	-0.293167	0.202888	0.418584	FALSE	1262.45	771.619	0.676614	0.000603722	0.00670376	FALSE	Additivity
TraesCS2D02G029800	2343.86	137.866	3.94998	5.95e-20	3.84e-18	UP	512.059	2254.3	-1.98813	8.38e-08	2.57e-06	DOWN	486.527	129.158	1.67573	5.6e-08	1.86e-06	UP	Additivity
TraesCS2B02G058900	2791.82	64.4906	5.33661	1.23e-60	1.44e-57	UP	1095.97	2687.72	-1.25294	8.98e-07	2.18e-05	DOWN	1041.16	60.4094	3.898	5.74e-79	1.23e-75	UP	Additivity
TraesCS2B02G445300	1993.6	177.223	3.39248	1.38e-17	6.92e-16	UP	380.831	1917	-2.13944	8.35e-08	2.56e-06	DOWN	361.877	166.031	1.01112	0.000338317	0.00412625	UP	Additivity
TraesCS6B02G458500	2147.37	814.999	1.38715	3.59e-11	8.89e-10	UP	1096.25	2071.56	-0.888318	0.000566581	0.00549161	FALSE	1041.27	763.447	0.426063	0.0345213	0.160542	FALSE	Additivity
TraesCS2B02G413000	2593.2	284.839	3.10979	1.8e-17	8.89e-16	UP	704.134	2496.35	-1.73733	2.58e-08	8.66e-07	DOWN	668.887	266.883	1.25166	5.84e-09	2.32e-07	UP	Additivity
TraesCS2B02G040600	2486.65	100.806	4.3933	3.08e-17	1.48e-15	UP	329.067	2389.33	-2.5785	2.44e-09	9.94e-08	DOWN	312.677	94.4593	1.46749	1.15e-05	0.000219214	UP	Additivity
TraesCS6B02G130100	1726.21	806.165	1.08252	0.00012866	0.00105681	UP	1035.83	1661.39	-0.657891	0.0132935	0.0649322	FALSE	983.992	755.115	0.370725	0.0166732	0.0952311	FALSE	Additivity
TraesCS5B02G321800	3026.1	324.142	3.0252	1.16e-07	1.74e-06	UP	986.963	2903.33	-1.3777	0.00293995	0.0204451	DOWN	937.59	303.394	1.46578	1.45e-07	4.38e-06	UP	Additivity
TraesCS4B02G144900	1680.44	819.093	1.02328	0.000155684	0.00124933	UP	983.196	1617.58	-0.697665	0.00396315	0.0258749	FALSE	933.964	767.145	0.276502	0.0725705	0.264911	FALSE	Additivity
TraesCS4A02G166900	1663.56	759.611	1.11871	5.62e-06	6.24e-05	UP	886.485	1601.68	-0.831627	0.000275534	0.00304091	FALSE	842.125	711.419	0.237737	0.0995246	0.323811	FALSE	Additivity
TraesCS5D02G369000	1776.44	735.326	1.25176	3.49e-05	0.000325261	UP	1160.16	1709.06	-0.538011	0.0504297	0.167944	FALSE	1102.07	688.718	0.661985	5.59e-06	0.000115719	FALSE	Additivity
TraesCS1B02G410300	2174.53	352.905	2.56056	2.34e-12	6.64e-11	UP	794.834	2090.92	-1.31436	0.000108984	0.00141824	DOWN	755.14	330.607	1.12837	9.19e-08	2.91e-06	UP	Additivity
TraesCS7D02G536900	2230.2	89.018	4.41276	2.87e-17	1.38e-15	UP	321.273	2142.27	-2.47665	6.03e-09	2.28e-07	DOWN	305.28	83.4342	1.5697	4.92e-06	0.000103321	UP	Additivity
TraesCS5B02G449500	2221.16	130.049	3.8659	1.61e-12	4.64e-11	UP	408.156	2133.39	-2.1138	4.6e-06	9.3e-05	DOWN	387.823	121.873	1.42542	1.64e-05	0.000301555	UP	Additivity
TraesCS5B02G399800	3343.33	580.106	2.16846	0.00893676	0.0394404	UP	693.7	3204.36	-1.57905	NA	1	FALSE	659.001	543.082	0.257348	0.304303	0.614825	FALSE	Additivity
TraesCS5B02G362100	1742.35	757.378	1.18123	0.000137624	0.00112128	UP	1130.97	1676.14	-0.544539	0.0571023	0.182903	FALSE	1074.41	709.305	0.58256	0.000157321	0.00214806	FALSE	Additivity
TraesCS7D02G244800	2808.14	403.523	2.67683	3.7e-08	5.98e-07	UP	1002.26	2696.78	-1.29619	0.00204755	0.0154327	DOWN	952.193	377.808	1.23681	3.27e-07	9.18e-06	UP	Additivity
TraesCS3D02G234300	2579.83	764.651	1.64063	0.0051423	0.0250466	UP	1098.71	2475.18	-1.00872	0.04478	0.154408	FALSE	1043.98	715.75	0.387626	0.358572	0.6665	FALSE	Additivity
TraesCS6B02G429500	1887.22	928.279	1.00358	0.00249274	0.0137086	UP	1126.31	1821.96	-0.665179	0.0217162	0.0928759	FALSE	1069.78	869.301	0.28246	0.193211	0.481429	FALSE	Additivity
TraesCS7A02G529000	2195.64	750.062	1.52115	2.11e-06	2.54e-05	UP	1124.55	2118.67	-0.861987	0.0103365	0.053909	FALSE	1068.35	702.576	0.571567	0.00735718	0.0509493	FALSE	Additivity
TraesCS7D02G501000	1820.99	803.954	1.1715	3.29e-09	6.24e-08	UP	1359.5	1755.05	-0.360846	0.0802353	0.230513	FALSE	1291.47	753.11	0.75252	6.65e-06	0.000134926	FALSE	Additivity
TraesCS3D02G061500	1780.17	662.301	1.39588	5.46e-05	0.000487907	UP	1184.38	1712.5	-0.488115	0.221735	0.442009	FALSE	1125.38	620.447	0.772949	0.00584136	0.0425366	FALSE	Additivity
TraesCSU02G008700	1927.67	108.246	4.03169	2.88e-23	2.51e-21	UP	356.269	1853.83	-2.17711	7.55e-08	2.33e-06	DOWN	338.539	101.418	1.53167	4.42e-07	1.2e-05	UP	Additivity
TraesCS1B02G125100	1657.66	698.305	1.22522	8.35e-05	0.000715665	UP	1076.85	1595.66	-0.545192	0.0523483	0.172241	FALSE	1022.96	654.083	0.624075	0.0001313	0.00184469	FALSE	Additivity
TraesCS4D02G151900	1610.26	705.618	1.17453	1.67e-05	0.000167429	UP	973.172	1549.93	-0.649518	0.0116911	0.0591776	FALSE	924.487	660.881	0.472659	0.00119093	0.0118307	FALSE	Additivity
TraesCS2A02G350800	2302.27	280.133	2.94761	4.2e-13	1.3e-11	UP	864.136	2214.66	-1.26573	0.000527563	0.00518727	DOWN	820.888	262.336	1.58117	3.86e-18	3.9e-16	UP	Additivity
TraesCS5D02G355100	1606.59	645.45	1.30046	4.41e-07	6.01e-06	UP	1254.08	1548.3	-0.296969	0.17256	0.378826	FALSE	1191.44	604.733	0.9275	8.35e-06	0.000165871	FALSE	Additivity
TraesCS3B02G248500	2578.01	776.437	1.61059	0.00790247	0.0356862	UP	1052.69	2473.23	-1.06192	0.0341695	0.128241	FALSE	1000.2	726.671	0.32342	0.448253	0.737888	FALSE	Additivity
TraesCS6A02G120000	2294.76	717.419	1.61767	0.000246306	0.00187455	UP	1104.79	2205.12	-0.908748	0.0277	0.110518	FALSE	1049.6	671.929	0.622852	0.00014928	0.00205446	FALSE	Additivity
TraesCS1B02G020600	3048.52	39.1319	6.15674	4.62e-74	1.13e-70	UP	853.211	2933.99	-1.7219	4.88e-11	2.62e-09	DOWN	810.538	36.6457	4.22127	8.14e-88	2.47e-84	UP	Additivity
TraesCS6A02G392400	1824.52	765.45	1.24098	1.36e-07	2.03e-06	UP	939.993	1757.29	-0.881895	4.9e-05	0.000722086	FALSE	892.989	716.921	0.307671	0.0567723	0.225272	FALSE	Additivity
TraesCS2A02G343100	1735.33	698.521	1.27947	0.000643071	0.00430533	UP	1263.49	1668.61	-0.376296	0.282836	0.512293	FALSE	1200.28	654.267	0.852306	1.84e-08	6.72e-07	FALSE	Additivity
TraesCS2D02G321400	1784.47	683.528	1.33971	0.00145943	0.00871872	UP	1188.95	1714.77	-0.487883	0.206358	0.423189	FALSE	1129.48	640.14	0.793864	1.06e-06	2.62e-05	FALSE	Additivity
TraesCS4D02G262900	1434.26	668.668	1.09157	1.36e-06	1.7e-05	UP	953.89	1382.56	-0.525985	0.00570774	0.0341807	FALSE	906.232	626.447	0.508458	0.0100434	0.0646374	FALSE	Additivity
TraesCS2A02G169300	1731.31	696.874	1.28647	0.000116933	0.000971639	UP	958.721	1665.49	-0.756518	0.0173426	0.0788915	FALSE	910.786	652.685	0.468938	0.00119883	0.0118896	FALSE	Additivity
TraesCS6A02G101900	1538.12	685.575	1.1467	0.00013137	0.00107591	UP	868.367	1480.62	-0.743021	0.00520317	0.0318644	FALSE	824.923	642.202	0.347669	0.0456052	0.194501	FALSE	Additivity
TraesCS6B02G020800	1497.77	724.901	1.03432	6.71e-05	0.00058695	UP	1150.59	1441.91	-0.316653	0.180895	0.390011	FALSE	1092.93	679.064	0.668213	9.45e-06	0.00018482	FALSE	Additivity
TraesCS7D02G491900	1675.92	584.516	1.48642	1.98e-05	0.000195713	UP	1162.14	1612.03	-0.449277	0.148904	0.34546	FALSE	1103.93	547.394	0.980615	1.68e-09	7.26e-08	FALSE	Additivity
TraesCS5B02G228500	1281.43	535.165	1.24266	6.94e-06	7.56e-05	UP	1031.19	1235.92	-0.252202	0.342635	0.574514	FALSE	979.623	501.367	0.921302	3e-06	6.66e-05	FALSE	Additivity
TraesCS2B02G294500	2341.3	120.79	4.17491	6.79e-31	1.1e-28	UP	304.284	2261.76	-2.64669	6.81e-11	3.6e-09	DOWN	289.044	113.118	1.20179	4.12e-05	0.000683647	UP	Additivity
TraesCS6D02G257000	1308.68	648.101	1.00136	0.000111585	0.000931765	UP	883.352	1260.51	-0.502034	0.0162009	0.0750238	FALSE	839.112	607.138	0.448531	0.0122182	0.0752307	FALSE	Additivity
TraesCS1D02G368900	1509.39	593.067	1.32751	4.52e-06	5.13e-05	UP	1071.7	1454.21	-0.426279	0.0944902	0.257371	FALSE	1018.09	555.608	0.842973	1.02e-06	2.55e-05	FALSE	Additivity
TraesCS6D02G090400	1546.96	613.088	1.31135	2.89e-05	0.000275217	UP	736.28	1488.94	-0.972273	0.00095907	0.00837372	FALSE	699.436	574.278	0.270835	0.165321	0.440694	FALSE	Additivity
TraesCS3D02G491400	1435.81	645.905	1.13296	0.000228551	0.00175549	UP	881.317	1381.42	-0.622106	0.0297845	0.116181	FALSE	837.216	604.938	0.455882	0.00340611	0.027774	FALSE	Additivity
TraesCS1B02G022300	2416.68	208.029	3.46603	1.1e-24	1.09e-22	UP	800.862	2326.67	-1.48114	7.53e-08	2.33e-06	DOWN	760.869	194.795	1.82373	4.8e-14	3.47e-12	UP	Additivity
TraesCS3B02G528500	1136.46	150.124	2.82654	2.89e-11	7.22e-10	UP	459.922	1095.26	-1.22062	6.4e-08	2e-06	DOWN	436.924	140.693	1.41277	1.07e-05	0.000205693	UP	Additivity
TraesCS3B02G601800	1205.21	463.883	1.32439	0.00378626	0.0194665	UP	1151.57	1164.18	-0.0153192	0.952852	0.978775	FALSE	1093.9	434.114	0.999819	0.01316	0.0796846	FALSE	Additivity
TraesCS4B02G009500	1385.24	586.741	1.21622	0.000153079	0.00123139	UP	967.483	1333.11	-0.44146	0.144006	0.338177	FALSE	919.068	549.559	0.72621	4.8e-08	1.61e-06	FALSE	Additivity
TraesCS1B02G141700	1608.77	624.933	1.33744	5.46e-05	0.000488481	UP	944.267	1548.16	-0.687334	0.0113642	0.0579539	FALSE	897.059	585.244	0.583799	0.00545397	0.0403454	FALSE	Additivity
TraesCS2B02G585600	1497.96	578.186	1.36159	4.49e-10	9.66e-09	UP	845.148	1443.19	-0.753512	0.000681712	0.00638687	FALSE	802.794	541.578	0.551302	0.000419908	0.0049289	FALSE	Additivity
TraesCS2B02G366600	2130.28	561.128	1.86071	1.3e-05	0.000133318	UP	1164.79	2048.56	-0.771666	0.0173385	0.0788886	FALSE	1106.5	525.305	0.989386	8.77e-05	0.00130987	FALSE	Additivity
TraesCSU02G137700	1716.3	518.782	1.70994	1.08e-13	3.56e-12	UP	836.494	1652.6	-0.961114	4.95e-06	9.91e-05	FALSE	794.66	485.857	0.68919	1.35e-05	0.000254347	FALSE	Additivity
TraesCS1D02G001700	1717.46	567.808	1.56941	3.49e-07	4.83e-06	UP	978.808	1652.94	-0.72443	0.0125321	0.0622557	FALSE	929.784	531.847	0.783746	1.99e-07	5.84e-06	FALSE	Additivity
TraesCS2B02G381600	1521.95	560.899	1.41911	8.44e-07	1.09e-05	UP	982.18	1467.64	-0.558572	0.0390463	0.140632	FALSE	932.982	525.489	0.786694	0.000125423	0.0017748	FALSE	Additivity
TraesCS6B02G384500	2014.62	602.687	1.66269	0.000764747	0.00499445	UP	1083.5	1935.79	-0.757739	0.0751271	0.220355	FALSE	1029.59	564.301	0.601047	0.162093	0.435669	FALSE	Additivity
TraesCS4D02G350500	1971.67	176.498	3.36992	1.41e-15	5.72e-14	UP	708.583	1895.4	-1.33159	0.000141964	0.00176492	DOWN	673.183	165.362	1.84105	8.68e-12	4.89e-10	UP	Additivity
TraesCS7D02G346100	1383.12	494.323	1.45511	1.13e-05	0.000117503	UP	706.764	1330.46	-0.866092	0.00666418	0.03856	FALSE	671.472	462.946	0.512846	0.00803368	0.0544477	FALSE	Additivity
TraesCS7A02G338900	1361.05	526.656	1.34438	2.86e-05	0.000272552	UP	673.588	1309.07	-0.912921	0.00313947	0.0215387	FALSE	639.936	493.225	0.360276	0.0550103	0.22066	FALSE	Additivity
novel.11130	2154.2	0.957408	10.036	1.56e-61	1.96e-58	UP	893.713	2078.75	-1.19234	1.02e-08	3.73e-07	DOWN	849.004	0.897325	7.2004	3.59e-101	1.63e-97	UP	Additivity
TraesCS6A02G351300	1660.29	683.788	1.22814	0.00889667	0.0393016	UP	1058.39	1595.66	-0.540843	0.185983	0.396814	FALSE	1005.69	640.316	0.476108	0.249479	0.553844	FALSE	Additivity
TraesCS6D02G016100	1798.83	618.795	1.47822	0.00149433	0.00889146	UP	876.485	1728.59	-0.890258	0.0334325	0.126208	FALSE	832.603	579.417	0.497199	0.0139352	0.0832905	FALSE	Additivity
TraesCS5A02G505000	1742.02	308.574	2.48292	6.43e-45	3.13e-42	UP	714.453	1678.58	-1.21575	3.46e-13	2.38e-11	DOWN	678.694	289.027	1.20025	1.94e-16	1.71e-14	UP	Additivity
TraesCS3D02G268900	1849.52	317.056	2.49305	1.3e-13	4.25e-12	UP	771.135	1780.21	-1.14939	0.000204737	0.00238057	DOWN	732.56	296.999	1.23707	1.94e-09	8.29e-08	UP	Additivity
TraesCS7D02G524300	2093.14	625.393	1.66922	0.000489389	0.00340066	UP	936.103	2011.59	-0.994489	0.0218137	0.0932023	FALSE	889.192	585.52	0.555196	0.0271055	0.135978	FALSE	Additivity
TraesCS2D02G057700	1361.26	214.945	2.56746	7.38e-09	1.33e-07	UP	514.067	1309.74	-1.25224	0.000841389	0.00755133	DOWN	488.455	201.27	1.10911	0.000469929	0.00541733	UP	Additivity
TraesCS3A02G482200	1636.26	173.992	3.15563	9.37e-18	4.8e-16	UP	558.607	1574.63	-1.42281	4.93e-06	9.88e-05	DOWN	530.651	162.993	1.58919	1.5e-11	8.27e-10	UP	Additivity
TraesCS7A02G306700	1246.73	613.337	1.0085	0.000410191	0.00292085	UP	959.679	1199.96	-0.310416	0.255907	0.482699	FALSE	911.643	574.5	0.64943	1.22e-05	0.000231614	FALSE	Additivity
TraesCS7B02G250200	1350.39	600.174	1.1466	0.000570604	0.00387248	UP	728.903	1298.75	-0.791568	0.0123958	0.0617391	FALSE	692.5	562.065	0.288387	0.129719	0.380663	FALSE	Additivity
TraesCS5A02G526200	1800.25	196.132	3.13138	7.41e-20	4.73e-18	UP	658.774	1731.77	-1.32519	2.63e-05	0.000424608	DOWN	625.872	183.698	1.63988	1.68e-11	9.16e-10	UP	Additivity
TraesCS7B02G309500	1302.35	581.48	1.15358	1.33e-07	1.98e-06	UP	841.873	1254.62	-0.565887	0.00230419	0.0169641	FALSE	799.745	544.569	0.538624	0.000629964	0.00695589	FALSE	Additivity
TraesCS4D02G198500	1215.79	501.779	1.26937	7.15e-13	2.16e-11	UP	695.338	1172.47	-0.744212	4.84e-06	9.73e-05	FALSE	660.506	469.904	0.475415	0.00342141	0.0278582	FALSE	Additivity
TraesCS5B02G063600	2610.5	36.0589	5.95955	9.88e-42	3.84e-39	UP	419.031	2510.34	-2.23934	5.44e-06	0.000107526	DOWN	397.946	33.7783	2.36197	5.93e-08	1.96e-06	UP	Additivity
TraesCS3B02G410000	1535.83	617.012	1.28153	0.000706278	0.00466646	UP	895.238	1476.65	-0.681336	0.0416875	0.146933	FALSE	850.506	577.752	0.529006	0.0107367	0.0680905	FALSE	Additivity
TraesCS3A02G283600	1574.5	578.994	1.40564	0.000226881	0.00174427	UP	928.237	1514.6	-0.675354	0.0231322	0.0972008	FALSE	881.808	542.305	0.654021	0.00559985	0.0411402	FALSE	Additivity
TraesCS4B02G122300	1541.48	580.608	1.37227	0.000295276	0.00219758	UP	785.291	1485.06	-0.866132	0.0105835	0.0548756	FALSE	746.071	543.769	0.428821	0.0563806	0.224399	FALSE	Additivity
TraesCS7A02G528900	2554.07	2.00969	9.46493	1.49e-55	1.44e-52	UP	458.24	2461.25	-2.16434	1.49e-06	3.42e-05	DOWN	435.465	1.8821	5.56655	2.77e-48	1.61e-45	UP	Additivity
TraesCS3B02G484000	1454.8	152.491	3.22055	5.95e-43	2.49e-40	UP	601.107	1402.54	-1.20983	1.5e-16	1.46e-14	DOWN	570.989	142.855	1.90053	1.7e-21	2.16e-19	UP	Additivity
TraesCS1A02G099300	1243.77	499.04	1.29254	6.07e-05	0.000536585	UP	854.402	1197.19	-0.46786	0.0939372	0.256377	FALSE	811.635	467.499	0.758212	0.000113892	0.00163322	FALSE	Additivity
TraesCS5A02G004700	1435.15	72.1921	4.10867	5.69e-16	2.4e-14	UP	184.798	1377.98	-2.58358	1.03e-08	3.74e-07	DOWN	175.598	67.6503	1.18642	0.000247149	0.00316944	UP	Additivity
TraesCS5A02G276700	1285.31	505.325	1.32808	2.58e-06	3.07e-05	UP	864.435	1238.36	-0.5079	0.013673	0.0662976	FALSE	821.142	473.46	0.756799	0.00015769	0.0021523	FALSE	Additivity
TraesCS1D02G107200	1231.87	492.933	1.29813	2.8e-05	0.000267285	UP	814.993	1185.97	-0.523471	0.0425529	0.149072	FALSE	774.18	461.746	0.713086	0.000142515	0.00197256	FALSE	Additivity
TraesCS3A02G302100	1180.58	494.696	1.23436	6.01e-05	0.000531604	UP	588.243	1137.18	-0.928099	2.86e-05	0.000456367	FALSE	558.816	463.479	0.25277	0.282605	0.592288	FALSE	Additivity
TraesCS2B02G112800	1471.92	621.622	1.23011	9.79e-07	1.25e-05	UP	989.229	1417.7	-0.505627	0.028187	0.11184	FALSE	939.831	582.377	0.65377	0.00198168	0.0178954	FALSE	Additivity
TraesCS2B02G079900	1532.39	189.36	2.97522	4.09e-26	4.6e-24	UP	590.755	1475.89	-1.27413	2.04e-06	4.54e-05	DOWN	561.2	177.409	1.55294	2.21e-11	1.19e-09	UP	Additivity
TraesCS2D02G517200	1240.23	465.979	1.39487	1.34e-07	2e-06	UP	650.239	1193.82	-0.848416	0.000888649	0.0078736	FALSE	617.744	436.442	0.483007	0.00690087	0.0483878	FALSE	Additivity
TraesCS3B02G565200	1166.38	570.033	1.01759	0.000426755	0.00301967	UP	719.548	1122.57	-0.617218	0.0260769	0.105966	FALSE	683.579	533.911	0.345547	0.0375302	0.170111	FALSE	Additivity
TraesCS7A02G127600	1600.3	247.682	2.57501	1.16e-07	1.75e-06	UP	529.751	1536.64	-1.39038	0.00109558	0.00931582	DOWN	503.311	232	1.03127	4e-05	0.000666809	UP	Additivity
TraesCS5A02G229700	1263.86	554.956	1.15839	0.00163474	0.00960461	UP	978.96	1215.92	-0.294078	0.391829	0.62126	FALSE	929.997	519.849	0.815314	2.14e-07	6.24e-06	FALSE	Additivity
TraesCS2D02G456400	1465.67	590.842	1.2612	0.00544238	0.026253	UP	843.062	1407.9	-0.676999	0.0944898	0.257371	FALSE	800.941	553.225	0.504355	0.0179809	0.100637	FALSE	Additivity
TraesCSU02G103800	1222.53	560.822	1.11717	8.96e-09	1.6e-07	UP	795.626	1178.48	-0.558266	0.00150769	0.0121172	FALSE	755.802	525.267	0.511518	0.000734625	0.00792045	FALSE	Additivity
TraesCS5D02G012000	1324	65.3979	4.10782	2.03e-14	7.25e-13	UP	187.962	1271.36	-2.45462	6.26e-08	1.97e-06	DOWN	178.602	61.2869	1.30723	0.000108561	0.00156832	UP	Additivity
TraesCS7B02G498100	2334.81	8.252	7.60866	2.45e-39	7.7e-37	UP	277.91	2241.37	-2.65448	1.49e-08	5.27e-07	DOWN	264.001	7.73029	4.45047	4.09e-51	2.68e-48	UP	Additivity
TraesCS4D02G184600	1276.17	486.609	1.37814	1.25e-09	2.52e-08	UP	937.227	1229.82	-0.386926	0.0174627	0.0792502	FALSE	890.312	455.657	0.93048	1.26e-07	3.86e-06	FALSE	Additivity
TraesCS1A02G259600	1336.08	655.293	1.00061	0.00877902	0.0388928	UP	837.218	1285.5	-0.580997	0.0941695	0.256805	FALSE	795.317	613.635	0.360013	0.0438977	0.189596	FALSE	Additivity
novel.7854	1157.82	71.4009	3.80612	1.24e-12	3.63e-11	UP	297.581	1113.42	-1.75713	5.59e-06	0.000110065	DOWN	282.694	66.8825	1.72095	1.06e-06	2.63e-05	UP	Additivity
TraesCS1B02G004100	1499.8	479.488	1.60278	2.03e-05	0.000200127	UP	821.435	1443.76	-0.766603	0.0236564	0.0987578	FALSE	780.357	448.959	0.75298	0.000398986	0.00472678	FALSE	Additivity
TraesCS2D02G330200	1586.34	488.369	1.6146	0.00186196	0.01072	UP	724.251	1522.5	-0.949996	0.0393748	0.141434	FALSE	688.028	457.268	0.556165	0.00965346	0.0627571	FALSE	Additivity
TraesCS2D02G222700	1298.2	478.416	1.39528	0.000763975	0.00499098	UP	705.684	1248.41	-0.772958	0.025867	0.105353	FALSE	670.389	447.983	0.538671	0.0281001	0.13962	FALSE	Additivity
TraesCS3A02G481500	1457.73	306.821	2.10403	0.00031336	0.00231067	UP	576.22	1398.46	-1.12893	0.0157595	0.0734569	FALSE	547.429	287.325	0.820637	0.006495	0.0461466	FALSE	Additivity
TraesCS1D02G327000	1302.51	485.074	1.39229	9.61e-05	0.000813601	UP	656.83	1253.33	-0.879882	0.00847037	0.0463587	FALSE	623.898	454.403	0.44253	0.00838294	0.0562438	FALSE	Additivity
TraesCSU02G008800	1338.38	66.5475	4.12673	3.89e-16	1.67e-14	UP	217.061	1286.71	-2.34305	1.08e-08	3.9e-07	DOWN	206.248	62.3552	1.42855	5.31e-05	0.0008529	UP	Additivity
TraesCS2A02G377200	1400.23	226.159	2.56553	4.86e-12	1.33e-10	UP	608.506	1347.73	-1.0796	0.00158627	0.0126278	DOWN	578.117	211.815	1.31696	9.94e-07	2.49e-05	UP	Additivity
TraesCS3B02G452100	829.415	404.73	1.02319	6.5e-05	0.000570935	UP	769.134	800.309	-0.0557282	0.819309	0.914353	FALSE	730.645	379.053	0.923558	1.87e-10	9.14e-09	FALSE	Additivity
TraesCS6B02G444100	1732.02	240.954	2.80244	7.56e-22	5.84e-20	UP	820.922	1671.53	-1.00578	6.45e-07	1.62e-05	DOWN	779.762	225.599	1.67999	5.19e-14	3.73e-12	UP	Additivity
TraesCS2B02G237200	1070.99	513.318	1.05531	5.41e-09	9.95e-08	UP	787.489	1032.21	-0.385607	0.0142853	0.0683898	FALSE	748.105	480.751	0.619003	0.00012145	0.00172701	FALSE	Additivity
TraesCS7D02G327100	1131.09	511.195	1.13167	1.29e-05	0.000132571	UP	650.157	1089.12	-0.720648	0.00456411	0.0287745	FALSE	617.633	478.829	0.354625	0.0346797	0.161175	FALSE	Additivity
TraesCS2D02G325600	1231.54	362.255	1.73195	9.36e-08	1.43e-06	UP	587.673	1184.6	-0.951463	0.00549227	0.0331983	FALSE	558.311	339.235	0.66785	0.00528961	0.0393792	FALSE	Additivity
TraesCS3D02G348500	1348.62	500.978	1.38155	0.00115226	0.00711468	UP	694.375	1296.33	-0.830775	0.0324836	0.123698	FALSE	659.609	469.124	0.468636	0.0177654	0.0997067	FALSE	Additivity
TraesCS7D02G309200	1489.18	151.881	3.18045	2.92e-13	9.18e-12	UP	459.023	1431.33	-1.52864	3.01e-05	0.000474547	DOWN	436.06	142.288	1.48435	8.3e-09	3.21e-07	UP	Additivity
TraesCS5D02G237800	1093.04	462.221	1.21814	0.000172873	0.00137297	UP	730.012	1052.08	-0.501457	0.109071	0.283164	FALSE	693.457	432.95	0.659557	3.18e-05	0.000545239	FALSE	Additivity
TraesCSU02G100500	1884.78	18.186	6.44843	3.73e-46	2e-43	UP	241.22	1812.46	-2.72122	2.52e-14	1.97e-12	DOWN	229.149	17.0391	3.42079	2.27e-38	7.92e-36	UP	Additivity
TraesCS3A02G380600	1153.63	390.744	1.54916	1.97e-12	5.62e-11	UP	623.43	1111.24	-0.820851	4.61e-06	9.33e-05	FALSE	592.219	365.989	0.673635	3.96e-05	0.000660522	FALSE	Additivity
TraesCS2B02G063900	1004.79	433.267	1.20134	3.34e-07	4.65e-06	UP	592.582	968.316	-0.689264	0.00339133	0.0229119	FALSE	562.956	405.781	0.45795	0.0039834	0.0314302	FALSE	Additivity
TraesCS2D02G349400	1239.43	178.289	2.69726	1.09e-09	2.21e-08	UP	544.498	1192.7	-1.05655	0.00339416	0.0229248	DOWN	517.256	166.917	1.51111	5.98e-10	2.76e-08	UP	Additivity
TraesCS4D02G206200	1116.55	420.792	1.38684	2.1e-06	2.53e-05	UP	572.275	1075.21	-0.877093	0.00117317	0.00986109	FALSE	543.679	394.109	0.437269	0.048326	0.202141	FALSE	Additivity
TraesCS1D02G001800	1225.17	336.255	1.81237	4.59e-06	5.2e-05	UP	646.862	1178.69	-0.812146	0.0202048	0.088078	FALSE	614.492	314.859	0.919343	3.3e-06	7.25e-05	FALSE	Additivity
TraesCS3A02G317400	1077.39	476.111	1.15195	0.00104171	0.00651474	UP	579.096	1036	-0.794773	0.0143923	0.0687746	FALSE	550.107	445.912	0.294565	0.065008	0.246639	FALSE	Additivity
TraesCS7B02G381900	1408.54	241.784	2.51136	6.74e-21	4.74e-19	UP	588.063	1356.72	-1.17482	3.41e-07	9.06e-06	DOWN	558.622	226.484	1.22964	1.48e-08	5.49e-07	UP	Additivity
TraesCS1D02G259400	1339.47	493.998	1.38586	0.00204517	0.0116053	UP	700.818	1287.47	-0.802794	0.0475417	0.161032	FALSE	665.76	462.59	0.499003	0.0148118	0.0871206	FALSE	Additivity
TraesCS7A02G330300	1052.7	425.223	1.29463	3.19e-08	5.21e-07	UP	570.086	1014.24	-0.811162	0.000258403	0.00288173	FALSE	541.531	398.337	0.42303	0.0276424	0.137892	FALSE	Additivity
TraesCS7D02G162300	958.004	466.674	1.01038	0.00779698	0.0352941	UP	779.737	921.412	-0.223032	0.556956	0.752439	FALSE	740.614	437.115	0.721701	0.000443669	0.00516615	FALSE	Additivity
TraesCS2D02G599800	989.766	437.806	1.16775	2.01e-08	3.39e-07	UP	808.138	953.537	-0.23377	0.252618	0.478859	FALSE	767.708	410.097	0.879914	8.37e-09	3.23e-07	FALSE	Additivity
TraesCS5A02G547300	875.134	430.44	1.01462	4.73e-06	5.34e-05	UP	849.28	844.177	0.00838242	0.97024	0.986468	FALSE	806.701	403.147	0.972818	1.63e-10	8.05e-09	FALSE	Additivity
TraesCS2B02G369000	1104.5	461.812	1.2201	0.00286939	0.0154228	UP	568.265	1062.94	-0.860348	0.00537104	0.0326288	FALSE	539.925	432.474	0.284257	0.338211	0.648188	FALSE	Additivity
TraesCS7D02G126000	1382.44	403.684	1.68907	0.00100439	0.00630981	UP	632.564	1327.5	-0.966034	0.0244053	0.100999	FALSE	600.978	377.908	0.604532	0.0284556	0.140675	FALSE	Additivity
novel.4375	1061.99	484.424	1.10605	0.00198077	0.0112985	UP	686.187	1021.91	-0.54037	0.115633	0.294126	FALSE	651.849	453.661	0.501134	0.00663353	0.0469229	FALSE	Additivity
TraesCS2D02G162300	1365.43	468.191	1.49844	0.000205977	0.00160327	UP	757.164	1313.78	-0.758216	0.0129043	0.0635708	FALSE	719.322	438.298	0.653654	0.0122196	0.0752307	FALSE	Additivity
TraesCS5A02G136200	910.749	420.465	1.08432	0.00554688	0.0266705	UP	718.772	876.916	-0.272528	0.388387	0.618145	FALSE	682.856	393.692	0.737343	0.00230679	0.0202532	FALSE	Additivity
TraesCS1A02G343000	1353.27	155.799	3.05664	7.25e-20	4.63e-18	UP	415.48	1302.38	-1.56873	4.59e-07	1.18e-05	DOWN	394.705	145.975	1.32755	7.83e-08	2.53e-06	UP	Additivity
TraesCS7A02G331300	923.392	353.863	1.37336	2.64e-11	6.64e-10	UP	565.616	891.209	-0.641208	0.00300534	0.0208052	FALSE	537.283	331.417	0.675255	2.9e-05	0.00050225	FALSE	Additivity
TraesCS5D02G019400	1131.84	394.154	1.49256	5.49e-06	6.12e-05	UP	680.093	1088.58	-0.646298	0.0364289	0.134311	FALSE	646.114	369.192	0.776206	2.25e-05	0.000399071	FALSE	Additivity
TraesCS5A02G193900	870.08	422.708	1.02777	0.000216224	0.00167196	UP	478.749	839.592	-0.786386	0.00143432	0.0116482	FALSE	454.812	395.902	0.192453	0.315347	0.6261	FALSE	Additivity
novel.457	1390.2	412.391	1.67335	0.000732485	0.00481399	UP	650.415	1336.18	-0.945389	0.0228307	0.0963173	FALSE	617.8	386.057	0.616268	0.0210151	0.113096	FALSE	Additivity
TraesCS2D02G264200	1497.36	220.01	2.6751	4.02e-10	8.69e-09	UP	546.399	1438.95	-1.29473	0.000618294	0.0058952	DOWN	519.116	206.086	1.23271	6.74e-07	1.76e-05	UP	Additivity
TraesCS1B02G060700	1109.54	394.306	1.46258	1.22e-05	0.000126453	UP	648.097	1068.26	-0.686056	0.0276451	0.110356	FALSE	615.671	369.229	0.695415	0.00138087	0.0133387	FALSE	Additivity
novel.11661	912.036	348.752	1.36912	6.39e-07	8.46e-06	UP	575.976	878.661	-0.594968	0.0065106	0.0378596	FALSE	547.178	326.745	0.70361	0.00106039	0.0107495	FALSE	Additivity
TraesCSU02G153200	1560.93	200.512	2.90836	1.87e-20	1.26e-18	UP	533.857	1502.72	-1.42813	1.42e-06	3.29e-05	DOWN	507.164	187.822	1.38432	3.59e-16	3.08e-14	UP	Additivity
TraesCS3B02G334500	976.227	454.908	1.08837	4.17e-05	0.000383368	UP	486.871	940.289	-0.932344	1.34e-06	3.13e-05	FALSE	462.493	426.056	0.113768	0.571444	0.817651	FALSE	Additivity
TraesCS2D02G506300	1184.29	499.484	1.2389	3.49e-12	9.7e-11	UP	562.161	1141.21	-0.99942	2.37e-06	5.18e-05	FALSE	533.938	467.894	0.182652	0.332092	0.642911	FALSE	Additivity
TraesCS2D02G600100	1256.65	293.769	1.95975	0.000878897	0.0056325	UP	756.16	1208.83	-0.570598	0.280292	0.509599	FALSE	718.547	275.091	0.814731	0.0754711	0.272005	FALSE	Additivity
TraesCS7D02G092900	925.288	412.895	1.15054	7.28e-06	7.87e-05	UP	657.775	890.932	-0.423345	0.100025	0.267333	FALSE	624.903	386.731	0.669746	6.71e-05	0.00103931	FALSE	Additivity
TraesCS7A02G479300	1227.73	225.892	2.40926	5.09e-18	2.68e-16	UP	489.616	1182.14	-1.22638	5.09e-06	0.000101744	DOWN	465.106	211.58	1.08148	9.62e-08	3.04e-06	UP	Additivity
TraesCS4B02G044300	1089.91	459.733	1.23193	8.96e-07	1.15e-05	UP	538.975	1049.85	-0.93733	4.22e-05	0.000633036	FALSE	511.966	430.64	0.241148	0.179318	0.461099	FALSE	Additivity
TraesCS7A02G045800	1634.53	0.638272	9.87687	1.78e-49	1.17e-46	UP	597.993	1573.8	-1.3487	2.86e-07	7.76e-06	DOWN	568.101	0.598217	6.74587	2.06e-81	4.84e-78	UP	Additivity
TraesCS2B02G344600	991.428	439.142	1.161	6.42e-06	7.05e-05	UP	525.862	954.425	-0.831612	0.0013206	0.0108773	FALSE	499.553	411.299	0.270699	0.120835	0.36559	FALSE	Additivity
TraesCS4A02G384700	1503.41	146.049	3.26286	9.24e-16	3.81e-14	UP	530.944	1445.3	-1.34455	0.000267849	0.00297185	DOWN	504.387	136.765	1.78776	2.25e-18	2.31e-16	UP	Additivity
TraesCS4B02G243500	1418.36	153.738	3.10248	1.54e-13	5e-12	UP	600.043	1363.89	-1.0934	0.00473244	0.0296214	DOWN	570.079	144.044	1.82377	7.54e-13	4.76e-11	UP	Additivity
novel.11676	1502.45	28.0816	5.66765	2.64e-91	2.44e-87	UP	528.719	1447.27	-1.43155	1.89e-16	1.82e-14	DOWN	502.24	26.2983	4.00048	3.21e-73	5.84e-70	UP	Additivity
TraesCS6B02G056900	1426.77	93.7492	3.79946	5.34e-19	3.12e-17	UP	455.831	1371.71	-1.5002	7.17e-06	0.0001366	DOWN	433.015	87.825	2.13108	7.33e-18	7.23e-16	UP	Additivity
TraesCS6D02G212400	1223.07	355.639	1.70244	0.000538392	0.00368584	UP	519.511	1174.53	-1.05936	0.0149689	0.0707536	FALSE	493.507	333.028	0.538642	0.00921441	0.0605497	FALSE	Additivity
TraesCS4D02G293200	1150.92	471.922	1.23994	0.00536851	0.0259524	UP	607.906	1107.6	-0.800062	0.0371376	0.136047	FALSE	577.641	442.048	0.337513	0.278152	0.586731	FALSE	Additivity
TraesCS5A02G553700	1347.12	229.147	2.53307	1.93e-28	2.63e-26	UP	625.112	1298.16	-1.0429	2.82e-12	1.76e-10	DOWN	593.816	214.607	1.40759	7.83e-14	5.51e-12	UP	Additivity
TraesCS7A02G312800	1127.08	96.0237	3.45019	9.1e-18	4.67e-16	UP	416.691	1083.28	-1.28775	0.000344153	0.00365688	DOWN	395.859	89.9547	2.00072	5.09e-18	5.1e-16	UP	Additivity
TraesCS2B02G030200	879.814	425.166	1.0373	2.56e-05	0.000245762	UP	441.647	848.411	-0.913103	0.000252369	0.00282774	FALSE	419.602	398.129	0.0711844	0.736291	0.903842	FALSE	Additivity
TraesCS6D02G002500	1616.19	8.9347	6.14105	5.71e-12	1.55e-10	UP	393.072	1559.69	-1.93351	4.61e-16	4.26e-14	DOWN	373.387	8.37723	1.97583	2.06e-05	0.000368696	UP	Additivity
novel.4797	1088.36	424.321	1.35381	8.63e-18	4.45e-16	UP	585.22	1049.54	-0.833853	1.75e-08	6.08e-07	FALSE	555.935	397.443	0.472696	0.0013617	0.0131939	FALSE	Additivity
TraesCS7B02G212500	1352.03	110.46	3.4944	3.53e-16	1.52e-14	UP	382.336	1300	-1.66532	7.2e-07	1.79e-05	DOWN	363.21	103.488	1.65554	3.96e-10	1.88e-08	UP	Additivity
TraesCS3A02G218000	1414.51	294.001	2.12749	0.000195205	0.00152801	UP	571.467	1356.9	-1.07127	0.0342119	0.128381	FALSE	542.987	275.278	0.882218	0.00162834	0.0152791	FALSE	Additivity
TraesCS2A02G515700	896.889	415.537	1.09661	2.71e-05	0.000259453	UP	520.992	863.35	-0.705057	0.0059251	0.0351703	FALSE	494.962	389.194	0.334281	0.0633852	0.242606	FALSE	Additivity
TraesCS5A02G552200	1569.89	39.9735	5.20616	3.53e-66	6e-63	UP	353.221	1512.08	-2.03341	5e-16	4.6e-14	DOWN	335.534	37.443	2.98973	2.68e-46	1.4e-43	UP	Additivity
TraesCS3D02G077200	952.546	449.249	1.07747	7.73e-09	1.39e-07	UP	532.585	917.612	-0.772351	1.89e-05	0.000318181	FALSE	505.934	420.771	0.259844	0.0675334	0.252911	FALSE	Additivity
TraesCS6B02G148400	1800.84	57.4974	4.78664	5.97e-27	7.24e-25	UP	493.827	1730.79	-1.68171	6.11e-06	0.000118652	DOWN	469.134	53.8288	2.90155	1.24e-34	3.48e-32	UP	Additivity
TraesCS7B02G441600	973.376	477.029	1.01721	5.84e-05	0.000517914	UP	580.773	937.433	-0.66899	0.00820238	0.0452657	FALSE	551.749	446.743	0.292027	0.119648	0.363437	FALSE	Additivity
TraesCS2D02G031800	883.565	365.289	1.25799	2.79e-06	3.3e-05	UP	525.256	851.737	-0.678343	0.00407173	0.0264174	FALSE	498.979	342.234	0.515378	0.0137901	0.0826884	FALSE	Additivity
novel.7941	977.832	372.967	1.36473	2.1e-05	0.000206342	UP	498.62	942.865	-0.861028	0.0149328	0.0706185	FALSE	473.643	349.38	0.406728	0.0932914	0.310969	FALSE	Additivity
TraesCS5A02G540800	902.852	323.603	1.46278	1.7e-08	2.9e-07	UP	521.037	869.466	-0.716053	0.00414032	0.0267443	FALSE	495.006	303.066	0.677815	0.000368617	0.0044378	FALSE	Additivity
TraesCS5B02G320900	931.108	341.149	1.43964	3.6e-15	1.4e-13	UP	678.669	897.474	-0.396888	0.0269476	0.108363	FALSE	644.708	319.499	0.982998	3.62e-10	1.72e-08	FALSE	Additivity
TraesCSU02G208600	1209.92	121.392	3.16932	1.26e-10	2.9e-09	UP	327.758	1161.8	-1.64396	0.000155098	0.00189797	DOWN	311.4	113.73	1.32797	5.31e-07	1.42e-05	UP	Additivity
TraesCS5D02G547600	1373.73	115.93	3.46039	1.44e-17	7.21e-16	UP	503.012	1320.35	-1.30173	0.000276601	0.00305178	DOWN	477.897	108.554	1.98585	1.44e-16	1.29e-14	UP	Additivity
TraesCS2B02G182000	1238.33	374.129	1.65925	0.000322913	0.00237312	UP	699.445	1190.86	-0.723713	0.0319192	0.122116	FALSE	664.509	350.183	0.821184	0.00511572	0.0383421	FALSE	Additivity
TraesCS2A02G509600	1314.26	360.365	1.82906	4.87e-08	7.75e-07	UP	676.06	1264.62	-0.869171	0.00171509	0.0134197	FALSE	642.23	337.429	0.876156	4.94e-05	0.000799688	FALSE	Additivity
TraesCS7A02G478500	1022.15	25.138	5.22582	2.79e-49	1.8e-46	UP	170.57	985.022	-2.44621	4.43e-21	6.5e-19	DOWN	162.024	23.5551	2.52265	8.97e-21	1.1e-18	UP	Additivity
TraesCS1A02G164800	903.583	339.136	1.38097	0.00012529	0.00103211	UP	553.272	872.701	-0.624788	0.0480942	0.162382	FALSE	525.62	317.755	0.681136	0.00256525	0.0220676	FALSE	Additivity
TraesCS4A02G384800	809.751	392.736	1.02748	0.000545965	0.00373053	UP	748.265	779.603	-0.0566532	0.842749	0.926433	FALSE	710.852	367.9	0.916066	1.76e-07	5.23e-06	FALSE	Additivity
TraesCS3A02G393900	850.209	365.212	1.18556	0.00228499	0.0127573	UP	655.602	817.48	-0.297085	0.412077	0.639699	FALSE	622.714	342.126	0.828251	8.23e-06	0.000163686	FALSE	Additivity
TraesCS4B02G237600	1248.27	63.2781	4.20611	7.51e-33	1.47e-30	UP	265.232	1201.07	-2.07627	1.46e-11	8.44e-10	DOWN	251.978	59.2851	1.94605	1.2e-16	1.08e-14	UP	Additivity
novel.1947	876.104	398.031	1.12092	0.000145964	0.00118067	UP	731.779	844.166	-0.199441	0.43633	0.658658	FALSE	695.159	372.797	0.867193	7.91e-07	2.03e-05	FALSE	Additivity
novel.11809	1357.02	0	10.4051	2.49e-39	7.81e-37	UP	639.693	1307.42	-1.00496	1.15e-05	0.000205375	DOWN	607.666	0	7.0379	3.72e-84	1e-80	UP	Additivity
TraesCS7A02G527600	1201.96	124.512	3.24225	8.02e-44	3.61e-41	UP	464.138	1158.36	-1.29398	8.75e-11	4.58e-09	DOWN	440.896	116.633	1.82648	1.99e-19	2.21e-17	UP	Additivity
TraesCS4D02G035100	947.271	354.008	1.37185	0.0014355	0.0085968	UP	671.778	910.51	-0.41013	0.251471	0.477469	FALSE	638.205	331.421	0.876319	0.000302155	0.00374802	FALSE	Additivity
TraesCS2A02G474000	882.623	415.927	1.06817	0.000416555	0.00295958	UP	702.627	851.85	-0.271241	0.221929	0.442263	FALSE	667.514	389.47	0.727408	0.00155748	0.0147318	FALSE	Additivity
TraesCS7A02G370000	841.869	329.866	1.3244	6.34e-05	0.00055788	UP	520.304	810.005	-0.609888	0.0421858	0.148157	FALSE	494.253	308.971	0.647026	0.000661723	0.00724827	FALSE	Additivity
TraesCS3B02G317300	1462.2	196.698	2.8519	5.08e-23	4.33e-21	UP	595.188	1407.75	-1.21212	5e-08	1.61e-06	DOWN	565.385	184.207	1.5357	1.09e-13	7.57e-12	UP	Additivity
TraesCSU02G209300	1091.71	254.287	1.98116	0.000347589	0.00253045	UP	511.957	1050.77	-0.923544	0.0419778	0.147655	FALSE	486.288	237.948	0.644468	0.153005	0.420941	FALSE	Additivity
TraesCS2D02G421200	926.897	438.172	1.05446	0.00407377	0.0206373	UP	685.6	891.314	-0.357526	0.281647	0.511021	FALSE	651.305	410.29	0.630847	0.00270964	0.0230451	FALSE	Additivity
TraesCS6A02G109000	914.593	439.794	1.04368	4.37e-05	0.000399662	UP	493.502	880.66	-0.807575	0.00191852	0.0146369	FALSE	468.831	411.977	0.17785	0.363319	0.670639	FALSE	Additivity
TraesCS4D02G201100	591.024	279.027	1.06214	0.000988612	0.00622765	UP	486.407	570.86	-0.219783	0.484214	0.697558	FALSE	461.999	261.392	0.756534	0.0025054	0.0216761	FALSE	Additivity
TraesCS2B02G519900	916.301	391.324	1.21982	3.69e-10	8.01e-09	UP	602.388	882.919	-0.54457	0.000745538	0.00686042	FALSE	572.217	366.58	0.624394	8.13e-05	0.00122529	FALSE	Additivity
TraesCS2A02G156400	1040.38	388.564	1.37595	0.000976549	0.006162	UP	694.515	1001.07	-0.50365	0.0941145	0.256683	FALSE	659.815	363.768	0.775655	0.00503009	0.0378484	FALSE	Additivity
TraesCS2A02G456100	1131.29	365.041	1.5366	0.00588452	0.027985	UP	579.455	1085.72	-0.803244	0.0810225	0.231948	FALSE	550.503	341.694	0.619176	0.0268145	0.134843	FALSE	Additivity
novel.1961	994.26	416.123	1.22675	0.000660187	0.00440532	UP	534.273	956.898	-0.796765	0.0137273	0.0664877	FALSE	507.511	389.631	0.359026	0.0950349	0.314638	FALSE	Additivity
TraesCS1D02G246200	731.997	354.066	1.03463	0.000100072	0.000844189	UP	437.642	704.816	-0.670545	0.00271934	0.0192632	FALSE	415.754	331.561	0.312925	0.0978383	0.320517	FALSE	Additivity
TraesCS3A02G308100	971.497	459.751	1.05266	0.0044694	0.0222873	UP	600.008	934.082	-0.605565	0.0592042	0.187455	FALSE	570.014	430.524	0.383599	0.0690701	0.256632	FALSE	Additivity
TraesCS3D02G085400	684.692	339.947	1.00433	2.46e-07	3.5e-06	UP	546.9	659.745	-0.26611	0.140595	0.333137	FALSE	519.541	318.434	0.682515	8.01e-05	0.00121037	FALSE	Additivity
TraesCS7D02G438700	888.083	302.863	1.5347	2.15e-09	4.17e-08	UP	447.856	855.173	-0.904568	0.000287602	0.00314765	FALSE	425.459	283.701	0.556034	0.00708043	0.0493995	FALSE	Additivity
TraesCS6A02G058700	854.763	338.522	1.31987	5.07e-07	6.83e-06	UP	617.906	823.501	-0.403557	0.0798725	0.229787	FALSE	586.998	317.012	0.856655	9.95e-07	2.49e-05	FALSE	Additivity
novel.11132	837.201	348.442	1.23611	0.000420142	0.00298099	UP	649.386	807.12	-0.309735	0.0572323	0.183186	FALSE	616.86	326.483	0.837504	0.00141706	0.0136395	FALSE	Additivity
TraesCS4B02G387600	1410.1	2.10706	8.75872	9.1e-54	8.14e-51	UP	345.379	1356.88	-1.88594	3.15e-10	1.5e-08	DOWN	328.082	1.97483	5.73472	6.59e-63	7.38e-60	UP	Additivity
TraesCS2D02G031000	1224.5	124.122	3.21003	3.18e-16	1.38e-14	UP	405.281	1177.24	-1.43715	6.56e-05	0.000923755	DOWN	385.06	116.225	1.5901	3.43e-10	1.64e-08	UP	Additivity
TraesCS6D02G162700	935.883	309.158	1.57476	5.26e-08	8.34e-07	UP	523.788	901.302	-0.758727	0.00252663	0.0181774	FALSE	497.553	289.66	0.73285	0.00118119	0.0117435	FALSE	Additivity
TraesCS6B02G380800	1626.24	44.162	4.97343	3.72e-24	3.52e-22	UP	283.983	1562.92	-2.23695	8.12e-08	2.5e-06	DOWN	269.793	41.3793	2.44378	1.33e-18	1.38e-16	UP	Additivity
TraesCS4A02G414700	963.002	340.277	1.4749	2.14e-06	2.59e-05	UP	500.215	926.603	-0.851487	0.00365734	0.0243165	FALSE	475.175	318.705	0.557144	0.00114816	0.0114715	FALSE	Additivity
TraesCS2D02G062100	960.255	453.059	1.06071	0.00200446	0.0114094	UP	504.479	923.984	-0.832541	0.00639845	0.0373437	FALSE	479.224	424.272	0.169626	0.337227	0.647171	FALSE	Additivity
TraesCS2D02G029700	878.874	75.5661	3.40154	3.05e-13	9.57e-12	UP	259.47	845.475	-1.60132	3.57e-06	7.43e-05	DOWN	246.526	70.8193	1.5393	3.05e-06	6.76e-05	UP	Additivity
TraesCS2A02G064900	1249.36	238.094	2.24666	7.75e-05	0.000669279	UP	490.602	1198.21	-1.11067	0.0265158	0.107176	FALSE	466.153	223.002	0.961625	0.000503979	0.00574343	FALSE	Additivity
TraesCS5A02G413300	881.707	404.791	1.11181	2.98e-06	3.5e-05	UP	453.407	849.381	-0.88588	2.81e-05	0.000449758	FALSE	430.713	379.083	0.178299	0.287939	0.597896	FALSE	Additivity
novel.5231	869.933	368.48	1.20282	0.00275158	0.014878	UP	625.824	836.364	-0.38888	0.294834	0.525128	FALSE	594.526	345.074	0.756894	1.18e-05	0.000224404	FALSE	Additivity
TraesCS3D02G370400	883.741	387.956	1.16388	0.000520114	0.0035792	UP	615.686	850.239	-0.444902	0.136376	0.326727	FALSE	584.92	363.326	0.654028	0.00120593	0.0119421	FALSE	Additivity
TraesCS7A02G350100	747.24	272.575	1.41822	0.000138314	0.00112613	UP	534.228	719.744	-0.414653	0.121979	0.304735	FALSE	507.563	255.148	0.894446	0.00126935	0.0124683	FALSE	Additivity
TraesCS3D02G262200	1150.5	400.726	1.44844	0.00445262	0.0222195	UP	583.65	1104.62	-0.818875	0.0718652	0.213679	FALSE	554.458	375.226	0.528105	0.0198788	0.108408	FALSE	Additivity
TraesCS2B02G362700	730.175	299.649	1.267	6.72e-06	7.34e-05	UP	410.71	702.791	-0.74913	0.00396324	0.0258749	FALSE	390.156	280.662	0.461479	0.00468814	0.0358048	FALSE	Additivity
TraesCSU02G031600	1559.38	0.638272	9.53816	1.9e-38	5.63e-36	UP	173.826	1498.01	-2.75109	2.54e-09	1.03e-07	DOWN	165.17	0.598217	4.84555	1.03e-32	2.57e-30	UP	Additivity
TraesCS2D02G377200	1491.48	109.156	3.6037	2.5e-13	7.95e-12	UP	242.422	1432.92	-2.29039	3.09e-07	8.32e-06	DOWN	230.284	102.233	1.08364	1.31e-05	0.000247584	UP	Additivity
TraesCS4A02G444300	827.492	330.237	1.31648	3.08e-12	8.64e-11	UP	521.835	798.353	-0.603904	0.000899582	0.00795259	FALSE	495.692	309.28	0.660258	2.05e-05	0.000367487	FALSE	Additivity
TraesCS2B02G040500	1096.93	38.2438	4.59979	1.3e-18	7.26e-17	UP	100.603	1053.65	-2.92965	3.28e-09	1.31e-07	DOWN	95.6086	35.8316	1.08614	0.00599367	0.0433766	UP	Additivity
TraesCS5A02G177800	680.238	302.811	1.15438	6.13e-06	6.75e-05	UP	471.786	654.962	-0.461012	0.0444299	0.153575	FALSE	448.16	283.627	0.641814	4.9e-05	0.000793965	FALSE	Additivity
novel.3224	1036.22	391.985	1.35888	0.000988863	0.00622875	UP	541.139	996.316	-0.81414	0.0337858	0.127185	FALSE	514.081	367.11	0.470895	0.00336425	0.0274912	FALSE	Additivity
TraesCS3B02G141600	803.717	376.384	1.07095	0.00188564	0.0108324	UP	458.166	772.783	-0.714262	0.0277786	0.110742	FALSE	435.259	352.507	0.294933	0.0742371	0.268817	FALSE	Additivity
TraesCS7D02G353100	809.345	268.57	1.55906	3.02e-06	3.54e-05	UP	467.218	778.615	-0.701187	0.0241455	0.100228	FALSE	443.835	251.568	0.786757	1.13e-05	0.000217347	FALSE	Additivity
TraesCS4B02G197900	688.856	331.687	1.04631	3.88e-07	5.33e-06	UP	452.6	664.512	-0.542667	0.00901925	0.0486833	FALSE	429.911	310.677	0.454246	0.00405726	0.0318764	FALSE	Additivity
TraesCS1A02G106600	771.035	324.455	1.23931	5.97e-09	1.09e-07	UP	567.371	742.962	-0.381221	0.0586609	0.186216	FALSE	538.959	303.912	0.802179	6.84e-07	1.78e-05	FALSE	Additivity
TraesCS1D02G059200	840.358	300.682	1.44471	0.000142545	0.0011568	UP	467.24	809.487	-0.719704	0.0868267	0.243019	FALSE	443.986	281.605	0.467879	0.267636	0.574981	FALSE	Additivity
TraesCS6B02G312200	1801.81	98.0767	3.92402	2.55e-11	6.43e-10	UP	292.324	1730.2	-2.2927	2.94e-07	7.94e-06	DOWN	277.685	91.783	1.35292	5.35e-05	0.000858471	UP	Additivity
TraesCS3D02G061700	648.019	274.373	1.20235	0.00344684	0.0179895	UP	484.943	623.9	-0.327268	0.451528	0.670498	FALSE	460.862	257.15	0.520758	0.249961	0.554321	FALSE	Additivity
TraesCS2B02G537500	988.135	445.501	1.12253	0.00178465	0.0103545	UP	533.371	950.105	-0.790729	0.0129631	0.0637887	FALSE	506.681	417.209	0.269955	0.138037	0.39527	FALSE	Additivity
TraesCS7D02G513500	883.523	326.255	1.4236	6.9e-10	1.44e-08	UP	532.089	850.95	-0.662893	0.0015089	0.0121243	FALSE	505.46	305.538	0.702113	2.98e-05	0.000513445	FALSE	Additivity
TraesCS3B02G126400	760.846	367.044	1.02925	0.00281259	0.0151586	UP	557.776	731.688	-0.373091	0.223177	0.443676	FALSE	529.885	343.739	0.598552	0.00153291	0.0145467	FALSE	Additivity
TraesCS4A02G472200	1077.19	109.721	3.27303	2.07e-57	2.18e-54	UP	411.925	1038.06	-1.31333	9.28e-14	6.85e-12	DOWN	391.306	102.775	1.85501	1.95e-24	2.95e-22	UP	Additivity
TraesCS3B02G356500	973.613	205.645	2.22131	2.21e-21	1.64e-19	UP	437.993	937.506	-1.06206	3.78e-05	0.000576178	DOWN	416.048	192.611	1.0584	9.9e-08	3.11e-06	UP	Additivity
TraesCS1B02G250600	732.911	355.42	1.02915	0.000358102	0.00259844	UP	373.717	705.753	-0.888508	0.000420826	0.00431802	FALSE	355.036	332.894	0.0898874	0.655117	0.864728	FALSE	Additivity
TraesCS4B02G345400	981.413	386.849	1.30958	0.000422074	0.00299093	UP	485.351	944.395	-0.922213	0.00112592	0.00952922	FALSE	461.089	362.178	0.322387	0.189792	0.476485	FALSE	Additivity
TraesCS4B02G356800	1018.2	126.109	2.93728	8.87e-15	3.33e-13	UP	273.34	979.696	-1.75245	1.83e-08	6.33e-07	DOWN	259.669	118.155	1.02384	0.000281619	0.0035306	UP	Additivity
TraesCS6A02G147300	806.5	394.51	1.02287	3.57e-06	4.15e-05	UP	536.862	777.577	-0.523323	0.0114627	0.0582973	FALSE	509.989	369.475	0.451847	0.00401116	0.0315893	FALSE	Additivity
TraesCS3B02G310000	1369.04	189.938	2.69734	4.73e-07	6.41e-06	UP	406.335	1314.38	-1.49987	0.00117333	0.00986109	DOWN	386.013	177.843	1.02097	0.000107784	0.00155947	UP	Additivity
TraesCS1B02G262200	1075.14	134.086	2.98	3.77e-48	2.29e-45	UP	471.896	1035.84	-1.11473	3.56e-09	1.41e-07	DOWN	448.268	125.587	1.77002	5.46e-25	8.62e-23	UP	Additivity
TraesCS3D02G010700	895.158	348.898	1.32284	0.000532768	0.00365285	UP	690.959	862.889	-0.312251	0.176643	0.384473	FALSE	656.345	326.591	0.915747	0.000582216	0.00649151	FALSE	Additivity
TraesCS6A02G331900	998.895	438.586	1.1518	0.00454872	0.0226096	UP	567.586	960.266	-0.715116	0.0340114	0.127859	FALSE	539.156	410.63	0.368949	0.098152	0.321298	FALSE	Additivity
TraesCS2D02G021500	888.233	56.8367	3.78666	3.72e-14	1.3e-12	UP	138.532	854.206	-2.46851	5.81e-13	3.92e-11	DOWN	131.624	53.2694	1.06537	0.00340803	0.0277803	UP	Additivity
TraesCS4A02G083400	721.399	291.932	1.28792	2.66e-06	3.15e-05	UP	348.91	694.296	-0.961112	0.000154454	0.00189194	FALSE	331.457	273.438	0.269536	0.113391	0.35147	FALSE	Additivity
TraesCS5B02G313700	774.781	327.745	1.22574	3.24e-06	3.78e-05	UP	497.641	747.796	-0.575955	0.00475505	0.029733	FALSE	472.708	307.049	0.593335	0.00241464	0.0210251	FALSE	Additivity
TraesCS3B02G490700	870.532	365.257	1.24467	5.35e-11	1.29e-09	UP	488.331	838.787	-0.765268	0.000133893	0.00167541	FALSE	463.893	342.07	0.423205	0.0155085	0.0902341	FALSE	Additivity
TraesCS7A02G104800	745.215	361.839	1.03	4.73e-05	0.000429362	UP	361.334	718.059	-0.96331	5.12e-05	0.000750486	FALSE	343.253	338.945	0.0171621	0.922472	0.977344	FALSE	Additivity
TraesCS5B02G568400	750.784	299.999	1.3137	1.84e-10	4.16e-09	UP	542.543	723.806	-0.41008	0.0159341	0.0740862	FALSE	515.393	280.939	0.8432	1.73e-06	4.07e-05	FALSE	Additivity
TraesCS1B02G456700	834.262	358.275	1.20448	3.43e-06	4e-05	UP	410.648	803.291	-0.942231	5.21e-05	0.000761966	FALSE	390.115	335.5	0.208843	0.250996	0.555448	FALSE	Additivity
TraesCS7D02G507900	930.958	303.593	1.60234	8.95e-13	2.67e-11	UP	481.24	897.816	-0.876709	0.000130896	0.00164341	FALSE	457.127	284.362	0.66347	4.99e-05	0.000807593	FALSE	Additivity
TraesCS7B02G305000	845.106	332.362	1.32995	8.25e-07	1.07e-05	UP	547.829	814.071	-0.560602	0.00426014	0.0273147	FALSE	520.429	311.321	0.705281	0.000594436	0.00661175	FALSE	Additivity
TraesCS5D02G413000	1108.54	333.527	1.63925	0.00230667	0.012864	UP	494.98	1064.91	-0.950212	0.0596096	0.18829	FALSE	470.163	312.362	0.545449	0.0267609	0.134648	FALSE	Additivity
TraesCS5D02G342600	1302.78	37.5152	4.86019	1.03e-20	7.12e-19	UP	382.907	1250.85	-1.54439	0.000299939	0.00326455	DOWN	363.737	35.1284	3.10194	1.91e-34	5.3e-32	UP	Additivity
TraesCSU02G137100	1075.78	29.1918	5.12243	1.28e-62	1.78e-59	UP	465.51	1036.06	-1.13139	2.16e-08	7.37e-07	DOWN	442.197	27.3377	3.743	3.02e-57	2.75e-54	UP	Additivity
TraesCS3B02G086400	996.076	65.529	3.83239	1.42e-25	1.52e-23	UP	415.245	959.271	-1.17243	1.69e-06	3.85e-05	DOWN	394.507	61.351	2.39985	6.18e-17	5.62e-15	UP	Additivity
TraesCS1D02G164800	818.962	398.446	1.014	0.00558723	0.0268381	UP	468.469	787.799	-0.710822	0.027406	0.109678	FALSE	445.034	373.085	0.24265	0.208525	0.502363	FALSE	Additivity
TraesCS2B02G584100	980.02	306.482	1.61956	0.000184416	0.00145326	UP	593.039	942.022	-0.613394	0.122067	0.30492	FALSE	563.33	287.093	0.944269	2.58e-09	1.08e-07	FALSE	Additivity
TraesCS2A02G336000	656.003	279.101	1.21779	5.22e-06	5.84e-05	UP	375.546	632.644	-0.730594	0.00269091	0.0191089	FALSE	356.76	261.384	0.430028	0.0250973	0.128535	FALSE	Additivity
TraesCS7A02G371600	951.027	44.7633	4.27136	3.95e-24	3.72e-22	UP	217.641	914.852	-1.95934	2.43e-09	9.92e-08	DOWN	206.779	41.9354	2.03573	1.29e-11	7.14e-10	UP	Additivity
TraesCS6D02G122100	825.334	336.342	1.27482	1.84e-05	0.000182488	UP	459.176	794.366	-0.764437	0.00321993	0.0219619	FALSE	436.21	314.989	0.447914	0.0258003	0.131184	FALSE	Additivity
TraesCS2D02G598500	768.451	274.306	1.46414	4.88e-07	6.59e-06	UP	550.862	739.502	-0.405524	0.178735	0.387035	FALSE	523.264	256.94	0.967421	9.56e-06	0.000186576	FALSE	Additivity
TraesCS5B02G000100	768.301	375.428	1.01844	0.0003632	0.00263175	UP	459.541	742.135	-0.648816	0.0638926	0.197185	FALSE	436.451	351.636	0.288727	0.237569	0.539148	FALSE	Additivity
TraesCS4D02G265000	1777.73	166.763	2.58612	0.0107278	0.0457085	UP	217.212	1702.09	-1.84238	NA	1	FALSE	206.425	155.993	0.18217	0.694574	0.884403	FALSE	Additivity
TraesCS6B02G295500	712.558	298.932	1.24456	4.55e-10	9.77e-09	UP	410.634	686.744	-0.72664	0.000413221	0.00425193	FALSE	390.061	280.015	0.461769	0.00738224	0.051089	FALSE	Additivity
TraesCS7A02G277600	783.33	315.417	1.30039	4.35e-09	8.12e-08	UP	482.971	754.433	-0.626859	0.006173	0.0363093	FALSE	458.79	295.45	0.610023	0.000703699	0.00763567	FALSE	Additivity
TraesCS4B02G182900	947.021	432.744	1.10786	0.000766995	0.00500756	UP	431.662	913.553	-0.986266	0.0166362	0.0764725	FALSE	409.997	405.35	0.0147618	0.958804	0.987052	FALSE	Additivity
TraesCS5D02G527500	697.362	338.587	1.03388	1.62e-06	1.99e-05	UP	337.061	671.933	-0.954661	0.000896609	0.00793105	FALSE	320.218	317.083	0.0132932	0.956295	0.986438	FALSE	Additivity
TraesCS4B02G116200	744.542	298.438	1.30221	1.26e-06	1.58e-05	UP	434.793	717.185	-0.701195	0.00380408	0.025085	FALSE	413.034	279.499	0.544123	0.00175659	0.0162478	FALSE	Additivity
TraesCS1D02G156000	738.106	272.963	1.42078	2.18e-09	4.24e-08	UP	376.819	710.856	-0.897518	8.62e-06	0.000160949	FALSE	357.951	255.626	0.468543	0.00717206	0.0499334	FALSE	Additivity
TraesCS6B02G306300	805.566	312.324	1.35568	6.85e-10	1.43e-08	UP	405.902	775.781	-0.91196	3.86e-05	0.000587239	FALSE	385.595	292.543	0.384643	0.0302005	0.146359	FALSE	Additivity
TraesCS3A02G331400	769.946	369.953	1.04553	5.16e-05	0.00046418	UP	476.586	741.444	-0.621375	0.00634791	0.0371124	FALSE	452.702	346.511	0.367954	0.0683251	0.254866	FALSE	Additivity
TraesCS7B02G201500	904.984	405.725	1.11772	0.00976802	0.0424047	UP	422.935	869.524	-0.964394	0.0104058	0.0541912	FALSE	401.801	379.87	0.0758608	0.740744	0.905903	FALSE	Additivity
TraesCS2A02G110300	1044.14	54.9328	4.02532	5.46e-14	1.86e-12	UP	161.268	1005.08	-2.4741	2e-12	1.27e-10	DOWN	153.226	51.4754	1.24894	0.000976392	0.0100535	UP	Additivity
TraesCS3D02G020600	870.164	97.3176	3.09553	3.3e-19	1.97e-17	UP	254.833	837.466	-1.63078	2.42e-07	6.67e-06	DOWN	242.106	91.1698	1.26589	8.74e-06	0.000172538	UP	Additivity
TraesCS3A02G419800	1091.36	58.5564	4.06606	1.67e-19	1.03e-17	UP	284.347	1048.8	-1.73283	1.05e-05	0.000191402	DOWN	270.095	54.8505	2.03858	7.14e-12	4.08e-10	UP	Additivity
TraesCS1D02G002900	1312.82	0.714673	9.32124	4.19e-37	1.17e-34	UP	249.672	1270.87	-2.0939	3.39e-06	7.1e-05	DOWN	237.133	0.669231	5.39074	2.62e-43	1.22e-40	UP	Additivity
TraesCS6A02G278000	752.687	349.018	1.10064	9.36e-08	1.43e-06	UP	408.815	724.968	-0.81014	5.8e-05	0.000835897	FALSE	388.322	326.932	0.240892	0.145295	0.408167	FALSE	Additivity
TraesCS7B02G175300	795.794	326.81	1.25363	0.000518537	0.00357098	UP	505.86	765.717	-0.564835	0.0893416	0.247698	FALSE	480.499	306.162	0.622631	0.000966359	0.00996285	FALSE	Additivity
TraesCS6B02G041200	1131.98	49.0363	4.18086	4.2e-11	1.03e-09	UP	121.646	1085.93	-2.77533	4.36e-09	1.7e-07	DOWN	115.565	45.9191	1.08309	0.00299886	0.0250712	UP	Additivity
TraesCS6A02G406800	967.749	7.85397	6.78986	1.93e-88	1.46e-84	UP	419.585	933.157	-1.13924	9e-13	5.96e-11	DOWN	398.57	7.35488	5.10341	7.11e-75	1.36e-71	UP	Additivity
TraesCS5B02G331100	704.62	234.639	1.5724	6.01e-12	1.62e-10	UP	430.445	678.704	-0.644795	0.00085943	0.00768012	FALSE	408.905	219.75	0.86168	2.28e-06	5.19e-05	FALSE	Additivity
novel.8516	1374.37	0	10.3544	3.72e-38	1.09e-35	UP	366.49	1322.36	-1.77978	2e-10	9.86e-09	DOWN	348.148	0	6.35308	2.02e-64	2.41e-61	UP	Additivity
TraesCS4A02G228600	772.637	319.522	1.25705	5.35e-06	5.97e-05	UP	497.127	743.8	-0.554504	0.0678787	0.205637	FALSE	472.333	299.272	0.612955	0.0101672	0.0652724	FALSE	Additivity
TraesCSU02G008900	742.311	48.6547	3.78002	4.44e-16	1.9e-14	UP	124.762	713.876	-2.33025	8.19e-10	3.66e-08	DOWN	118.544	45.5921	1.13439	0.00156681	0.0148048	UP	Additivity
TraesCS2B02G008900	715.164	277.667	1.34985	5.55e-08	8.78e-07	UP	469.706	688.41	-0.535984	0.0244509	0.101136	FALSE	446.218	260.063	0.755323	3.07e-06	6.8e-05	FALSE	Additivity
TraesCS4A02G353300	954.393	373.241	1.29558	0.00758409	0.0344843	UP	480.104	916.566	-0.848683	0.041378	0.14619	FALSE	456.098	349.434	0.355625	0.147437	0.412021	FALSE	Additivity
TraesCS4A02G050500	650.797	311.016	1.04813	0.000473867	0.00330412	UP	387.506	627.804	-0.668275	0.0188857	0.0837943	FALSE	368.11	291.349	0.325076	0.0650924	0.246776	FALSE	Additivity
TraesCS5D02G488500	741.576	18.4671	4.9008	3.93e-14	1.36e-12	UP	24.1338	712.072	-3.99855	NA	1	FALSE	22.9408	17.3075	0.240697	0.601194	0.834999	FALSE	Additivity
TraesCS1A02G158700	599.063	280.57	1.08559	2.21e-07	3.17e-06	UP	386.634	577.061	-0.566773	0.00387063	0.0254196	FALSE	367.284	262.807	0.469243	0.0025435	0.0219216	FALSE	Additivity
TraesCS2B02G148200	634.889	311.925	1.0062	0.00170187	0.00993172	UP	391.897	612.217	-0.616926	0.0331699	0.125515	FALSE	372.264	292.092	0.336093	0.0581871	0.229084	FALSE	Additivity
TraesCS1D02G174000	670.593	317.56	1.06292	0.000148032	0.00119496	UP	326.952	645.361	-0.944116	0.00061154	0.00584568	FALSE	310.59	297.422	0.060337	0.722933	0.89749	FALSE	Additivity
TraesCS2A02G464300	822.787	99.896	3.01648	1.84e-43	7.99e-41	UP	335.658	793.227	-1.2238	4.27e-13	2.91e-11	DOWN	318.844	93.548	1.69053	1.3e-18	1.35e-16	UP	Additivity
novel.2202	986.295	0.638272	9.2462	1.8e-43	7.87e-41	UP	371.926	950.321	-1.32038	3.64e-09	1.44e-07	DOWN	353.3	0.598217	6.1924	3.96e-66	5.25e-63	UP	Additivity
TraesCS1B02G382600	726.033	293.763	1.28451	1.75e-05	0.000174794	UP	450.977	698.577	-0.60436	0.0389133	0.140322	FALSE	428.465	275.109	0.606018	0.00370874	0.029719	FALSE	Additivity
TraesCS3D02G506900	1036.57	39.9528	4.50354	4.87e-21	3.49e-19	UP	102.335	996.223	-3.00566	8.69e-14	6.45e-12	DOWN	97.2359	37.431	1.14727	0.00108674	0.0109678	UP	Additivity
novel.6576	601.521	190.373	1.60598	0.000142916	0.00115906	UP	320.593	578.977	-0.803153	0.0180318	0.0809501	FALSE	304.54	178.393	0.704852	0.00740007	0.0511927	FALSE	Additivity
TraesCS3B02G132400	753.372	300.822	1.28831	0.000894521	0.00572115	UP	390.921	724.403	-0.83128	0.0209067	0.0902894	FALSE	371.374	281.692	0.374466	0.0964127	0.31748	FALSE	Additivity
TraesCS5A02G391000	752.803	351.264	1.07922	0.000753081	0.0049291	UP	432.389	724.307	-0.709087	0.0211357	0.0910747	FALSE	410.769	328.996	0.310521	0.0532972	0.216243	FALSE	Additivity
TraesCS2D02G450100	778.266	365.555	1.07222	0.000408289	0.00290855	UP	398.177	749.126	-0.876485	0.00173496	0.0135441	FALSE	378.23	342.348	0.13907	0.42945	0.724712	FALSE	Additivity
TraesCS7A02G143600	881.619	272.733	1.6308	0.000255036	0.00193024	UP	399.218	847.723	-0.990536	0.0162037	0.0750322	FALSE	379.25	255.433	0.547967	0.00191166	0.0173817	FALSE	Additivity
TraesCS3D02G313900	702.514	265.675	1.3772	1.45e-05	0.000147438	UP	391.133	675.839	-0.753875	0.0116671	0.0591039	FALSE	371.562	248.848	0.561301	0.000381689	0.00455937	FALSE	Additivity
TraesCS1A02G026200	1151.86	155.688	2.72904	4.59e-07	6.23e-06	UP	427.197	1106.22	-1.23286	0.00500369	0.0309416	DOWN	405.835	145.725	1.33029	1.79e-06	4.19e-05	UP	Additivity
TraesCS1D02G128000	677.684	291.764	1.19354	0.000237233	0.00181447	UP	539.352	652.553	-0.264662	0.334698	0.566455	FALSE	512.302	273.36	0.852999	0.000122995	0.00174554	FALSE	Additivity
TraesCSU02G125700	820.494	227.094	1.81391	1.21e-07	1.82e-06	UP	447.47	789.984	-0.783921	0.00846115	0.0463251	FALSE	425.074	212.757	0.954518	6.48e-07	1.7e-05	FALSE	Additivity
TraesCS5D02G182100	580.129	250.46	1.19444	3.28e-05	0.00030747	UP	370.631	558.498	-0.572947	0.0231935	0.0973388	FALSE	352.076	234.592	0.565566	0.00147825	0.0141127	FALSE	Additivity
TraesCS6D02G263000	532.352	262.876	1.00211	0.000582428	0.00394211	UP	425.398	512.527	-0.258961	0.339836	0.571913	FALSE	404.085	246.193	0.69271	1.32e-05	0.000249452	FALSE	Additivity
TraesCS7D02G320800	811.682	354.501	1.15756	0.00525484	0.0254992	UP	443.598	780.289	-0.757265	0.0416139	0.14674	FALSE	421.386	331.93	0.32367	0.143881	0.405603	FALSE	Additivity
TraesCS1B02G020700	1199.32	1.37142	8.99642	5.46e-53	4.59e-50	UP	373.2	1155.42	-1.59082	1.08e-12	7.12e-11	DOWN	354.518	1.28388	6.03862	8.5e-68	1.19e-64	UP	Additivity
TraesCS5B02G330700	1022.24	52.3173	4.10737	8.67e-18	4.47e-16	UP	357.504	982.932	-1.37452	5.08e-05	0.000745204	DOWN	339.643	48.9682	2.44784	1.18e-15	9.79e-14	UP	Additivity
TraesCS7B02G000200	731.514	70.1195	3.28105	2.34e-15	9.28e-14	UP	299.994	704.583	-1.17322	0.000145803	0.00180426	DOWN	285.002	65.6939	1.9145	5.33e-12	3.1e-10	UP	Additivity
TraesCS4A02G269800	685.155	333.422	1.02921	2.12e-05	0.000207861	UP	399.052	660.143	-0.713234	0.000185387	0.00219614	FALSE	379.081	312.359	0.269078	0.154747	0.42376	FALSE	Additivity
TraesCS7D02G099300	605.261	261.909	1.19557	1.09e-06	1.38e-05	UP	493.117	582.923	-0.235095	0.300576	0.531368	FALSE	468.449	245.294	0.90528	1.92e-08	7e-07	FALSE	Additivity
TraesCS5D02G194000	719.236	332.827	1.09084	0.0008255	0.00533841	UP	451.022	693.161	-0.591815	0.0502341	0.167521	FALSE	428.448	311.811	0.436825	0.0312742	0.150032	FALSE	Additivity
TraesCS2D02G030100	735.434	46.1312	3.82114	6.12e-15	2.34e-13	UP	127.598	707.03	-2.24736	6.27e-08	1.97e-06	DOWN	121.246	43.2346	1.23076	0.000516736	0.00585489	UP	Additivity
TraesCS3A02G034600	816.469	275.687	1.52932	2.12e-05	0.000208267	UP	460.739	785.225	-0.727168	0.0273572	0.109558	FALSE	437.677	258.186	0.736613	4.99e-06	0.000104787	FALSE	Additivity
TraesCS4D02G198600	998.876	238.8	1.93706	0.000722441	0.00475851	UP	422.064	958.422	-1.03669	0.0302081	0.117443	FALSE	400.974	223.552	0.760028	0.00627221	0.0448981	FALSE	Additivity
TraesCS2A02G259500	982.584	146.058	2.67171	2.33e-11	5.89e-10	UP	366.195	944.783	-1.27908	0.000335117	0.00358083	DOWN	347.91	136.826	1.21761	1.08e-05	0.000208831	UP	Additivity
TraesCS7A02G324100	811.264	340.914	1.21135	0.00355541	0.0184715	UP	389.791	779.916	-0.933979	0.00986036	0.0519651	FALSE	370.26	319.192	0.199346	0.400946	0.70182	FALSE	Additivity
TraesCS3A02G124700	733.929	175.892	1.9922	3.2e-06	3.74e-05	UP	348.636	705.392	-0.932107	0.0200666	0.0876169	FALSE	331.232	164.774	0.952205	8.68e-06	0.000171748	FALSE	Additivity
TraesCS3D02G496800	646.282	285.054	1.16444	5.37e-05	0.000480886	UP	395.548	622.552	-0.643073	0.000575533	0.00556183	FALSE	375.755	266.979	0.46517	0.0359975	0.165137	FALSE	Additivity
TraesCS7A02G231600	903.61	243.172	1.79283	0.00079077	0.00514341	UP	397.165	867.693	-0.989114	0.0379108	0.137815	FALSE	377.288	227.718	0.698932	0.000112999	0.00162298	FALSE	Additivity
TraesCS5A02G513200	556.555	272.749	1.00403	0.00570295	0.0273026	UP	414.65	534.989	-0.333641	0.426634	0.650888	FALSE	393.905	255.472	0.560753	0.0472493	0.199005	FALSE	Additivity
TraesCS4D02G257900	755.053	368.244	1.01303	0.00379064	0.0194794	UP	375.413	726.623	-0.908087	0.00305378	0.0210712	FALSE	356.621	344.825	0.0466118	0.815974	0.938347	FALSE	Additivity
TraesCS7D02G377600	628.235	308.382	1.0071	0.00209968	0.0118734	UP	389.388	604.506	-0.60411	0.0506933	0.168462	FALSE	369.961	288.801	0.333798	0.156896	0.427281	FALSE	Additivity
TraesCS5B02G210100	1326.97	48.8947	4.48448	8.18e-16	3.39e-14	UP	136.324	1275.39	-2.80327	9.65e-09	3.52e-07	DOWN	129.505	45.8052	1.39283	8.14e-09	3.15e-07	UP	Additivity
TraesCS2A02G067700	648.613	299.186	1.10549	3.08e-06	3.61e-05	UP	328.965	624.616	-0.894667	0.000509522	0.00504631	FALSE	312.536	280.216	0.150526	0.462289	0.747817	FALSE	Additivity
TraesCS1A02G424000	673.854	205.554	1.68658	1.96e-08	3.31e-07	UP	374.894	649.257	-0.762176	0.00594566	0.0352699	FALSE	356.137	192.527	0.822831	0.000799875	0.00849062	FALSE	Additivity
TraesCSU02G191400	916.849	1.67208	8.48521	1.19e-55	1.16e-52	UP	418.174	883.639	-1.06714	4.06e-12	2.49e-10	DOWN	397.228	1.56656	6.10304	2.68e-72	4.43e-69	UP	Additivity
TraesCS3D02G014600	697.309	289.166	1.25284	2.51e-06	3e-05	UP	441.562	671.925	-0.588655	0.0139097	0.0671277	FALSE	419.485	270.803	0.602737	0.00141764	0.0136414	FALSE	Additivity
TraesCS4B02G220800	540.319	234.109	1.19281	2.55e-06	3.03e-05	UP	306.924	520.227	-0.738464	0.00267479	0.0190178	FALSE	291.576	219.273	0.397646	0.020299	0.110179	FALSE	Additivity
TraesCS2B02G082700	647.397	261.22	1.30369	4.09e-15	1.58e-13	UP	390.058	624.285	-0.669085	7.92e-05	0.00107994	FALSE	370.55	244.678	0.580836	0.000344682	0.00418844	FALSE	Additivity
TraesCS1A02G002200	618.933	252.584	1.27705	2.82e-06	3.33e-05	UP	352.774	596.075	-0.741049	0.000334335	0.00357349	FALSE	335.096	236.644	0.476579	0.0241092	0.124668	FALSE	Additivity
TraesCS3A02G111400	695.527	216.704	1.64057	1.04e-05	0.000108584	UP	346.192	669.072	-0.894595	0.00881775	0.047857	FALSE	328.873	202.963	0.665732	0.000695631	0.00756052	FALSE	Additivity
TraesCS6D02G183800	661.623	277.439	1.24537	4.99e-10	1.06e-08	UP	455.882	637.82	-0.47614	0.0112102	0.0573354	FALSE	433.052	259.913	0.703204	0.00031915	0.0039287	FALSE	Additivity
TraesCS3A02G414900	661.692	264.864	1.2996	2.15e-05	0.000210088	UP	361.601	636.777	-0.788874	0.00248841	0.0179603	FALSE	343.518	248.124	0.447498	0.0297835	0.144952	FALSE	Additivity
TraesCS7D02G080200	703.676	273.584	1.34275	5.24e-06	5.86e-05	UP	403.329	677.48	-0.72779	0.00195144	0.0148484	FALSE	383.171	256.255	0.547772	0.0131557	0.079679	FALSE	Additivity
novel.5561	985.308	0.319136	9.55353	5.63e-39	1.73e-36	UP	417.941	949.476	-1.15009	1.94e-06	4.33e-05	DOWN	397.014	0.299108	6.46289	2.74e-71	4.07e-68	UP	Additivity
TraesCS2A02G327600	611.576	277.774	1.12568	4.68e-06	5.29e-05	UP	524.173	589.116	-0.164883	0.426004	0.650416	FALSE	497.93	260.109	0.898338	9.13e-07	2.31e-05	FALSE	Additivity
TraesCS7A02G105100	663.822	192.813	1.74383	1.03e-06	1.31e-05	UP	394.371	639.02	-0.678011	0.00335104	0.0226744	FALSE	374.629	180.578	0.96861	0.000152711	0.00209258	FALSE	Additivity
TraesCS3D02G010600	1003.51	0.319136	9.61033	3.3e-40	1.11e-37	UP	369.63	966.28	-1.35382	7e-10	3.17e-08	DOWN	351.134	0.299108	6.27053	2.95e-65	3.71e-62	UP	Additivity
TraesCS4A02G017400	1131.76	350.064	1.5816	0.00734956	0.0336331	UP	413.829	1085.22	-1.20113	0.0159577	0.0741855	FALSE	393.151	327.739	0.239741	0.365004	0.672103	FALSE	Additivity
TraesCS2D02G082000	654.069	272.702	1.25056	7.8e-08	1.21e-06	UP	417.605	629.964	-0.582033	0.00284769	0.0199293	FALSE	396.704	255.4	0.611763	0.000704819	0.0076444	FALSE	Additivity
TraesCS2B02G377100	864.885	220.617	1.87536	0.000243313	0.00185483	UP	387.658	830.45	-0.976149	0.0329657	0.125008	FALSE	368.277	206.592	0.797063	3.12e-05	0.0005352	FALSE	Additivity
TraesCS2A02G564300	974.272	0.319136	9.59924	1.17e-40	4.01e-38	UP	298.541	938.644	-1.61608	3.53e-14	2.72e-12	DOWN	283.616	0.299108	5.96012	1.19e-56	1.02e-53	UP	Additivity
TraesCS4B02G139700	638.812	311.615	1.0243	7.11e-05	0.000619399	UP	429.774	615.389	-0.501792	0.0453754	0.155822	FALSE	408.322	291.855	0.452124	0.0560847	0.223596	FALSE	Additivity
TraesCS5B02G000500	656.201	290.921	1.16408	3.29e-07	4.58e-06	UP	424.374	632.674	-0.559688	0.0212062	0.0912943	FALSE	403.059	272.481	0.528286	0.0230003	0.120561	FALSE	Additivity
TraesCS6B02G161400	1045.48	0.638272	9.35078	1.35e-45	7.08e-43	UP	195.378	1007.25	-2.30166	2.82e-22	4.64e-20	DOWN	185.568	0.598217	5.28164	5.81e-43	2.66e-40	UP	Additivity
TraesCS2D02G403800	1359.99	61.2994	4.21995	1.35e-14	4.94e-13	UP	200.224	1305.43	-2.41719	6.46e-08	2.02e-06	DOWN	190.191	57.4459	1.54508	7.06e-08	2.31e-06	UP	Additivity
TraesCS5A02G375600	905.941	99.5082	3.07985	8.39e-13	2.51e-11	UP	283.792	870.592	-1.50423	4.79e-05	0.000708494	DOWN	269.591	93.2034	1.4421	1.29e-10	6.41e-09	UP	Additivity
TraesCS2A02G357800	864.841	251.066	1.67542	0.00326925	0.0172105	UP	373.937	829.949	-1.00465	0.0374634	0.136726	FALSE	355.228	235.035	0.549733	0.026812	0.13484	FALSE	Additivity
TraesCS1D02G117900	952.401	294.661	1.58745	0.00571356	0.0273423	UP	388.77	913.56	-1.07185	0.0283889	0.112437	FALSE	369.358	275.858	0.383175	0.152511	0.420067	FALSE	Additivity
TraesCS3A02G077000	598.402	276.597	1.10276	7.59e-07	9.9e-06	UP	376.71	576.277	-0.599261	0.00528203	0.0322477	FALSE	357.863	259.078	0.450014	0.0071202	0.049634	FALSE	Additivity
novel.11739	870.747	169.161	2.30814	1.7e-10	3.85e-09	UP	384.665	838.897	-1.07657	0.000256735	0.0028668	DOWN	365.38	158.503	1.1133	6.71e-06	0.000136065	UP	Additivity
TraesCS5B02G178400	622.403	299.42	1.0438	6.08e-05	0.00053735	UP	397.403	600.147	-0.582283	0.00508167	0.0313205	FALSE	377.525	280.412	0.407804	0.0495562	0.205709	FALSE	Additivity
TraesCS5A02G092800	769.67	112.445	2.66464	1.02e-08	1.79e-07	UP	297.001	739.336	-1.19925	0.00363885	0.024215	DOWN	282.162	105.289	1.32815	1.08e-08	4.09e-07	UP	Additivity
TraesCS4A02G106400	1111.51	165.17	2.54258	5.27e-05	0.0004726	UP	304.313	1065.76	-1.53457	NA	1	FALSE	289.091	154.605	0.806268	0.0051091	0.0383071	FALSE	Additivity
TraesCS3B02G349100	571.563	275.809	1.03566	0.000254844	0.00192923	UP	345.368	549.996	-0.647324	0.0157296	0.0734129	FALSE	328.084	258.334	0.333999	0.0363248	0.166221	FALSE	Additivity
TraesCS4D02G057300	622.06	260.635	1.23756	1.19e-05	0.000123573	UP	482.254	598.632	-0.300818	0.257236	0.484207	FALSE	458.151	244.133	0.872213	2.67e-06	5.99e-05	FALSE	Additivity
TraesCS5A02G439800	825.645	61.2157	3.62055	5.1e-16	2.16e-14	UP	151.766	794.632	-2.24588	6.26e-11	3.32e-09	DOWN	144.189	57.3595	1.1519	0.000342297	0.00416433	UP	Additivity
TraesCS5D02G256800	950.805	106.125	3.03226	1.68e-10	3.83e-09	UP	264.805	913.339	-1.60325	0.000269905	0.00299112	DOWN	251.59	99.3812	1.23154	1.42e-06	3.42e-05	UP	Additivity
TraesCS6B02G080000	610.798	248.939	1.24597	0.00606123	0.0286941	UP	418.265	586.904	-0.4517	0.238893	0.462925	FALSE	397.359	233.076	0.712336	0.00374394	0.0299464	FALSE	Additivity
TraesCS6D02G189100	669.596	298.212	1.12668	0.00922946	0.0404745	UP	337.564	643.614	-0.867124	0.018089	0.0811243	FALSE	320.689	279.184	0.185149	0.441284	0.732681	FALSE	Additivity
TraesCS6B02G413000	582.784	284.028	1.01341	0.00427639	0.0214741	UP	359.186	560.563	-0.610426	0.0518524	0.171129	FALSE	341.203	265.987	0.345174	0.063914	0.243964	FALSE	Additivity
TraesCS6A02G151700	906.596	84.2734	3.28901	2.34e-12	6.65e-11	UP	225.724	870.587	-1.75671	4.65e-05	0.000691446	DOWN	214.454	78.9418	1.34612	1e-08	3.83e-07	UP	Additivity
TraesCS2A02G187900	625.576	230.959	1.41245	4.92e-06	5.55e-05	UP	297.996	601.999	-0.966701	0.00164431	0.0129839	FALSE	283.074	216.316	0.370801	0.0516124	0.21165	FALSE	Additivity
TraesCS7D02G347300	710.623	112.158	2.58115	5.79e-10	1.23e-08	UP	255.902	683.408	-1.33158	0.00011579	0.00148946	DOWN	243.139	105.05	1.0746	0.000299872	0.00372478	UP	Additivity
TraesCS6B02G362700	727.437	300.06	1.22664	0.00841422	0.0375743	UP	453.84	698.787	-0.57499	0.136115	0.326381	FALSE	431.122	280.922	0.572603	0.0187536	0.10383	FALSE	Additivity
novel.9031	583.872	248.876	1.21887	9.06e-09	1.61e-07	UP	493.732	562.915	-0.186733	0.264391	0.49196	FALSE	469.001	233.103	0.970197	2.32e-08	8.29e-07	FALSE	Additivity
TraesCS5B02G098900	865.33	91.0597	3.0956	7.66e-10	1.59e-08	UP	222.183	830.944	-1.71227	8.56e-05	0.00115392	DOWN	211.057	85.2521	1.19701	3.73e-06	8.11e-05	UP	Additivity
TraesCS4A02G169500	671.777	305.097	1.10328	0.00735171	0.033641	UP	388.729	645.724	-0.68001	0.06843	0.206787	FALSE	369.266	285.699	0.354852	0.0505943	0.208724	FALSE	Additivity
TraesCS5B02G520200	730.895	77.4116	3.12614	1.18e-12	3.48e-11	UP	295.29	702.457	-1.15949	0.00207395	0.0155861	DOWN	280.539	72.5399	1.75422	5.57e-10	2.59e-08	UP	Additivity
TraesCS2A02G421800	948.738	0.656749	9.14424	6.92e-41	2.42e-38	UP	153.196	916.137	-2.40252	6.05e-11	3.23e-09	DOWN	145.57	0.614648	4.73526	2.98e-31	6.79e-29	UP	Additivity
novel.2132	826.024	16.5768	5.44878	4.26e-35	1.01e-32	UP	310.979	796.573	-1.30506	2.81e-06	6.02e-05	DOWN	295.428	15.5377	3.78112	8.49e-39	3.08e-36	UP	Additivity
TraesCS2D02G356600	778.319	240.182	1.60786	0.00235553	0.0130844	UP	369.187	747.185	-0.898538	0.0538522	0.175785	FALSE	350.721	224.894	0.608416	0.00292994	0.024611	FALSE	Additivity
TraesCS5D02G395800	817.21	85.1778	3.13594	9.5e-12	2.51e-10	UP	319.129	784.898	-1.17784	0.00517822	0.0317536	DOWN	303.168	79.7859	1.80009	1.05e-14	8.11e-13	UP	Additivity
TraesCS5B02G001100	758.554	108.253	2.76686	1.09e-20	7.55e-19	UP	307.142	731.721	-1.18679	0.000247806	0.00278746	DOWN	291.716	101.406	1.39189	1.4e-07	4.24e-06	UP	Additivity
TraesCS3B02G588200	766.651	77.4248	3.24923	1.57e-24	1.53e-22	UP	322.746	738.027	-1.1476	3.71e-05	0.000568269	DOWN	306.595	72.5177	1.98058	1.06e-22	1.43e-20	UP	Additivity
TraesCS2A02G564200	919.95	0	9.97288	9.32e-36	2.36e-33	UP	306.805	886.644	-1.51058	1.69e-19	2.17e-17	DOWN	291.438	0	6.15123	1.86e-59	1.78e-56	UP	Additivity
TraesCS4A02G352900	943.214	43.0429	4.24547	2.8e-17	1.35e-15	UP	192.713	906.289	-1.97217	2.35e-05	0.000384735	DOWN	183.087	40.3166	1.96533	1.97e-12	1.2e-10	UP	Additivity
TraesCS1B02G213400	733.02	226.806	1.61197	0.00143622	0.00860049	UP	303.434	704.108	-1.09886	0.00990229	0.0521311	FALSE	288.258	212.322	0.405405	0.108431	0.34198	FALSE	Additivity
TraesCS5A02G521500	694.474	133.592	2.32509	3.61e-11	8.93e-10	UP	284.189	667.934	-1.1494	0.0016122	0.0127802	DOWN	269.986	125.127	1.03039	1.86e-05	0.000336661	UP	Additivity
TraesCS1B02G310400	630.61	294.168	1.08176	0.000422774	0.00299481	UP	440.254	606.889	-0.446775	0.0926157	0.253861	FALSE	418.233	275.481	0.573431	0.00467352	0.0357194	FALSE	Additivity
TraesCS3B02G039600	1080.11	1.07326	8.9204	2.7e-40	9.1e-38	UP	119.843	1040.38	-2.91872	1.87e-16	1.8e-14	DOWN	113.85	1.00649	4.61476	1.57e-32	3.86e-30	UP	Additivity
TraesCS6D02G199100	1336.32	78.4173	3.81712	1.46e-10	3.34e-09	UP	228.118	1282.48	-2.16385	1e-05	0.000183747	DOWN	216.666	73.4896	1.35799	1.67e-05	0.000306774	UP	Additivity
TraesCS4A02G474200	584.27	208.387	1.47215	9.8e-10	2e-08	UP	402.64	562.753	-0.474002	0.0140966	0.0677332	FALSE	382.496	195.143	0.930489	6.98e-07	1.81e-05	FALSE	Additivity
TraesCS1A02G168600	725.895	252.044	1.47775	0.000369521	0.00267197	UP	468.029	697.511	-0.53288	0.161149	0.363175	FALSE	444.6	236.049	0.877581	7.53e-07	1.94e-05	FALSE	Additivity
novel.5837	1059.24	95.8918	3.34487	2.44e-14	8.63e-13	UP	471.28	1018.28	-1.02629	0.0078919	0.0438853	DOWN	447.731	89.8252	2.15793	1.48e-19	1.66e-17	UP	Additivity
TraesCS7B02G229300	727.043	187.303	1.88798	1.67e-05	0.000167074	UP	352.962	698.341	-0.900976	0.0258493	0.105319	FALSE	335.301	175.454	0.893777	3.98e-06	8.58e-05	FALSE	Additivity
TraesCS2A02G562100	663.465	62.3009	3.33393	2.28e-21	1.69e-19	UP	302.909	640.461	-1.05271	4.32e-06	8.8e-05	DOWN	287.762	58.3731	2.08332	1.29e-14	9.84e-13	UP	Additivity
TraesCS4D02G221100	466.212	189.27	1.27783	5.69e-05	0.000506283	UP	281.877	448.736	-0.643902	0.0231196	0.0971745	FALSE	267.784	177.286	0.56828	0.0048741	0.0369113	FALSE	Additivity
TraesCS5B02G402900	552.458	264.923	1.04807	6.53e-05	0.000573385	UP	437.057	532.049	-0.273939	0.294875	0.525188	FALSE	415.2	248.139	0.702544	0.00105808	0.0107321	FALSE	Additivity
TraesCS6D02G394800	655.578	205.692	1.65611	1.7e-12	4.89e-11	UP	398.368	631.274	-0.647663	0.00391448	0.0256376	FALSE	378.445	192.655	0.941211	3.47e-08	1.2e-06	FALSE	Additivity
TraesCS5B02G294600	639.036	97.7478	2.65606	1.9e-15	7.59e-14	UP	272.22	615.373	-1.1437	1.66e-06	3.79e-05	DOWN	258.597	91.5951	1.37649	7.89e-08	2.55e-06	UP	Additivity
TraesCS2A02G046700	554.65	229.771	1.24997	4.63e-05	0.000420969	UP	324.08	534.047	-0.68842	0.0214508	0.0920906	FALSE	307.889	215.189	0.493112	0.0126247	0.0772467	FALSE	Additivity
TraesCS7D02G543700	843.709	14.4079	5.74034	9.85e-61	1.19e-57	UP	325.757	813.103	-1.29667	7.6e-12	4.51e-10	DOWN	309.459	13.4863	4.06259	5.47e-50	3.52e-47	UP	Additivity
TraesCS3B02G353000	563.677	183.751	1.60113	9.94e-11	2.33e-09	UP	314.124	543.068	-0.775694	5.05e-05	0.000742075	FALSE	298.384	172.102	0.755968	0.000221146	0.00287549	FALSE	Additivity
TraesCS2A02G142800	541.236	263.01	1.02566	0.000361496	0.00262146	UP	388.064	520.964	-0.409367	0.129672	0.316992	FALSE	368.667	246.312	0.559164	0.00222132	0.019645	FALSE	Additivity
TraesCS3B02G043600	694.672	91.7614	2.85454	5.41e-16	2.29e-14	UP	233.55	668.461	-1.44398	3.41e-06	7.14e-05	DOWN	221.855	85.962	1.29725	2.66e-10	1.29e-08	UP	Additivity
TraesCS1B02G076300	581.616	219.445	1.37088	0.000268092	0.00201674	UP	343.239	560.354	-0.640509	0.131122	0.319151	FALSE	326.136	205.544	0.585257	0.0555846	0.222253	FALSE	Additivity
TraesCS2D02G541000	656.39	191.525	1.69306	0.000807654	0.0052393	UP	400.543	630.728	-0.595895	0.152037	0.349921	FALSE	380.525	179.306	0.987839	0.000221643	0.00288144	FALSE	Additivity
TraesCS3A02G146800	901.027	33.9295	4.6457	2.63e-49	1.71e-46	UP	306.124	868.227	-1.47173	2.45e-12	1.54e-10	DOWN	290.792	31.765	2.94579	9.19e-33	2.3e-30	UP	Additivity
TraesCS2B02G516700	818.078	102.446	2.82889	2.54e-07	3.61e-06	UP	529.903	786.077	-0.476163	0.37486	0.605642	FALSE	503.662	95.8988	1.19146	0.0105698	0.0672546	FALSE	Additivity
TraesCS6B02G318800	526.708	238.223	1.13365	7.01e-07	9.2e-06	UP	401.856	507.305	-0.328984	0.11492	0.292937	FALSE	381.713	223.097	0.747896	1.03e-05	0.000199263	FALSE	Additivity
TraesCS2B02G595300	736.851	93.9264	2.89352	2.47e-14	8.75e-13	UP	335.611	708.618	-1.02527	0.00106865	0.00913783	DOWN	318.822	88.0006	1.73793	2.08e-14	1.57e-12	UP	Additivity
TraesCS3B02G034500	538.11	236.982	1.1736	5.36e-09	9.88e-08	UP	387.48	518.563	-0.414248	0.0162458	0.0751529	FALSE	368.084	221.981	0.703544	3.32e-05	0.000567224	FALSE	Additivity
TraesCS5A02G319900	636.345	280.475	1.15331	0.00155543	0.00920562	UP	358.995	611.659	-0.715886	0.0511254	0.169506	FALSE	341.017	262.72	0.355169	0.0995004	0.323795	FALSE	Additivity
TraesCS5B02G520600	882.822	267.855	1.61259	0.00521792	0.0253496	UP	337.816	847.29	-1.17648	0.0105415	0.0547172	FALSE	320.945	250.691	0.31059	0.319146	0.629967	FALSE	Additivity
TraesCS2B02G562300	590.597	253.853	1.17609	0.00677706	0.0314755	UP	305.442	567.432	-0.821293	0.0378899	0.137763	FALSE	290.169	237.728	0.275679	0.148934	0.414615	FALSE	Additivity
TraesCS7B02G283200	545.882	258.127	1.05683	0.00265599	0.0144513	UP	348.171	525.032	-0.556265	0.109067	0.283163	FALSE	330.817	241.75	0.415141	0.111122	0.347035	FALSE	Additivity
TraesCS4B02G283700	539.488	215.487	1.30916	1.76e-07	2.56e-06	UP	258.534	519.427	-0.973947	0.000151265	0.00185896	FALSE	245.562	201.837	0.271082	0.150912	0.417515	FALSE	Additivity
TraesCS7D02G356100	786.953	70.3942	3.43087	1.34e-29	1.97e-27	UP	357.703	758.591	-1.05333	1.37e-05	0.000239128	DOWN	339.813	65.9534	2.15925	4.14e-16	3.53e-14	UP	Additivity
TraesCS2D02G585500	715.731	270.456	1.33198	0.0111186	0.0470258	UP	477.429	687.653	-0.46219	0.330801	0.562632	FALSE	453.497	253.249	0.788213	0.000436104	0.00509191	FALSE	Additivity
TraesCS2D02G374500	677.355	227.138	1.54967	6.09e-07	8.09e-06	UP	325.841	652.041	-0.954218	0.00177281	0.0137721	FALSE	309.594	212.704	0.493902	0.0639034	0.243936	FALSE	Additivity
TraesCS6D02G072600	540.554	248.972	1.10915	8.64e-07	1.12e-05	UP	302.123	520.718	-0.77113	6.57e-05	0.000925282	FALSE	286.98	233.182	0.288707	0.116141	0.356894	FALSE	Additivity
TraesCS2A02G216800	477.617	204.639	1.19831	0.000337223	0.00246413	UP	299.503	460.213	-0.590846	0.0530094	0.173814	FALSE	284.531	191.624	0.536383	0.0158556	0.0916641	FALSE	Additivity
TraesCS2B02G349100	908.203	175.903	2.17228	0.000919819	0.00585773	UP	249.963	870.462	-1.2834	NA	1	FALSE	237.451	164.67	0.475268	0.0896314	0.303424	FALSE	Additivity
TraesCS6D02G258600	548.306	245.029	1.15363	1.09e-07	1.65e-06	UP	301.094	528.255	-0.794067	0.000132044	0.001657	FALSE	285.99	229.527	0.303714	0.127105	0.376758	FALSE	Additivity
TraesCS7B02G489700	805.217	24.5772	4.90869	3.52e-39	1.1e-36	UP	323.278	775.609	-1.2371	1.19e-09	5.11e-08	DOWN	307.108	23.0073	3.34326	5.39e-32	1.27e-29	UP	Additivity
TraesCS6D02G248100	520.324	241.494	1.09333	4.33e-05	0.000396305	UP	278.39	500.986	-0.822972	0.000700482	0.00651903	FALSE	264.461	226.162	0.217541	0.232285	0.53279	FALSE	Additivity
TraesCS2A02G433000	763.465	303.085	1.27064	0.0113622	0.0478617	UP	375.06	733.002	-0.87556	0.039067	0.140686	FALSE	356.283	283.756	0.304447	0.210348	0.50484	FALSE	Additivity
TraesCS7B02G107400	535.264	258.91	1.0262	0.0024009	0.0132991	UP	337.583	515.851	-0.580407	0.0699377	0.209889	FALSE	320.665	242.511	0.390686	0.0144952	0.0857298	FALSE	Additivity
novel.4192	547.395	269.977	1.01177	6.01e-07	8e-06	UP	411.639	527.845	-0.353076	0.0559439	0.180249	FALSE	391.006	252.897	0.604189	0.000650845	0.00714525	FALSE	Additivity
TraesCS6B02G343900	519.104	219.395	1.23256	3.52e-10	7.65e-09	UP	428.941	500.59	-0.218356	0.287165	0.516989	FALSE	407.493	205.502	0.938857	2.51e-06	5.66e-05	FALSE	Additivity
TraesCS7B02G411800	529.257	187.729	1.46709	8.26e-06	8.83e-05	UP	333.683	509.614	-0.593492	0.0135123	0.065731	FALSE	316.962	175.793	0.784803	0.00179134	0.0165063	FALSE	Additivity
TraesCS7D02G150500	555.701	156.254	1.80065	2.55e-09	4.9e-08	UP	315.249	534.89	-0.730935	0.0114804	0.0583677	FALSE	299.492	146.339	0.983989	9.53e-07	2.4e-05	FALSE	Additivity
TraesCS7D02G514700	480.993	210.896	1.17869	7.5e-09	1.35e-07	UP	408.866	463.542	-0.177934	0.345032	0.577049	FALSE	388.398	197.522	0.931591	8.34e-07	2.13e-05	FALSE	Additivity
TraesCS3A02G260000	505.274	242.563	1.0488	1.49e-06	1.85e-05	UP	276.339	486.646	-0.795903	0.0004044	0.00417473	FALSE	262.521	227.204	0.198781	0.300632	0.61102	FALSE	Additivity
TraesCS4B02G226300	566.689	274.509	1.02945	0.000711298	0.00469441	UP	278.569	545.774	-0.945263	3.75e-05	0.000572426	FALSE	264.621	257.188	0.0408253	0.853162	0.951371	FALSE	Additivity
TraesCS5D02G440900	607.629	246.692	1.2734	0.000182389	0.00143974	UP	373.646	584.399	-0.61478	0.0453748	0.155822	FALSE	354.951	231.032	0.596917	0.000844649	0.00888041	FALSE	Additivity
TraesCS7D02G073400	542.276	191.616	1.47636	2.28e-06	2.74e-05	UP	305.886	522.191	-0.748716	0.00217032	0.0161677	FALSE	290.607	179.505	0.644249	0.00960145	0.0624949	FALSE	Additivity
TraesCS4B02G155900	520.244	250.583	1.04535	1.12e-06	1.42e-05	UP	327.955	501.176	-0.598865	0.00388405	0.0254823	FALSE	311.554	234.67	0.391064	0.0419445	0.183742	FALSE	Additivity
TraesCS6B02G160500	643.751	258.061	1.28584	0.000569764	0.00386773	UP	311.955	619.379	-0.940427	0.00280919	0.0197262	FALSE	296.341	241.651	0.275667	0.23711	0.538541	FALSE	Additivity
TraesCS6A02G229000	549.172	228.788	1.24512	1.56e-05	0.000157181	UP	324.542	528.646	-0.679759	0.00958668	0.0509458	FALSE	308.313	214.269	0.494828	0.0258735	0.131446	FALSE	Additivity
TraesCS6D02G312800	548.388	219.251	1.2954	0.000113401	0.000945029	UP	381.181	527.388	-0.444103	0.165682	0.369572	FALSE	362.144	205.319	0.777315	0.00013803	0.00191887	FALSE	Additivity
TraesCS3A02G297200	554.977	22.7132	4.32123	1.03e-13	3.39e-12	UP	70.5843	532.847	-2.59111	1.33e-08	4.74e-07	DOWN	67.042	21.2887	1.32771	0.000384711	0.00459197	UP	Additivity
TraesCS7A02G126700	521.537	237.924	1.1184	4.1e-05	0.000376841	UP	485.635	502.258	-0.0470741	0.829696	0.920344	FALSE	461.358	222.85	0.997352	1.47e-06	3.53e-05	FALSE	Additivity
TraesCS7B02G231000	480.693	215.088	1.14837	1.37e-06	1.7e-05	UP	344.246	463.075	-0.416957	0.0648364	0.199233	FALSE	327.007	201.492	0.667248	0.00057785	0.0064539	FALSE	Additivity
TraesCS5A02G153900	362.687	89.5604	1.8306	0.00798824	0.0359895	UP	76.5614	349.229	-1.45427	0.0334274	0.126204	FALSE	72.737	83.8791	-0.189598	0.456493	0.743815	FALSE	Additivity
TraesCS5B02G435000	586.784	103.287	2.4724	2.33e-18	1.27e-16	UP	251.327	564.866	-1.13036	1.04e-05	0.00018881	DOWN	238.771	96.754	1.22904	2.6e-08	9.21e-07	UP	Additivity
TraesCS3B02G395600	432.782	184.678	1.19222	0.00317221	0.0167847	UP	250.957	417.867	-0.695234	0.0359377	0.133012	FALSE	238.362	173.068	0.395925	0.22448	0.523208	FALSE	Additivity
TraesCS3D02G258000	527.963	202.225	1.35778	3.84e-05	0.000355431	UP	355.738	507.82	-0.489517	0.108454	0.282094	FALSE	337.923	189.416	0.800562	2.72e-05	0.00047348	FALSE	Additivity
TraesCS1A02G103900	571.751	275.676	1.03319	0.00105552	0.00659269	UP	359.121	549.984	-0.586966	0.0513456	0.170004	FALSE	341.178	258.158	0.383176	0.0523026	0.213625	FALSE	Additivity
TraesCS3D02G438200	575.121	219.297	1.37132	1.87e-06	2.28e-05	UP	413.338	553.946	-0.403876	0.173045	0.379539	FALSE	392.64	205.422	0.876859	0.000115324	0.00165148	FALSE	Additivity
TraesCSU02G100700	1112.43	7.09985	6.74737	2.33e-28	3.16e-26	UP	73.3719	1067.44	-3.3657	3.56e-12	2.19e-10	DOWN	69.6992	6.64749	2.7623	2.93e-15	2.35e-13	UP	Additivity
TraesCS2D02G088500	580.029	271.551	1.0642	0.00673027	0.0312984	UP	366.267	558.011	-0.5658	0.122483	0.305637	FALSE	347.955	254.324	0.436788	0.0115611	0.072072	FALSE	Additivity
TraesCS1D02G238900	471.194	213.739	1.13343	4.18e-08	6.72e-07	UP	299.143	454.056	-0.588821	0.00494205	0.0306643	FALSE	284.2	200.209	0.482074	0.0177899	0.099798	FALSE	Additivity
TraesCS1A02G002500	548.854	209.636	1.34525	0.00118255	0.00727901	UP	348.932	527.534	-0.554432	0.134522	0.324172	FALSE	331.479	196.338	0.72236	0.000233503	0.00301437	FALSE	Additivity
TraesCS5B02G474500	556.846	216.885	1.32342	0.000614171	0.00413108	UP	285.607	535.32	-0.847322	0.0179346	0.0806895	FALSE	271.316	203.133	0.404112	0.0169031	0.0961927	FALSE	Additivity
TraesCS3B02G522000	493.701	34.9415	3.62823	5.96e-12	1.61e-10	UP	84.2715	474.541	-2.28998	7.78e-09	2.89e-07	DOWN	80.0618	32.7419	1.04984	0.00422807	0.0329093	UP	Additivity
TraesCS5A02G433200	761.733	148.423	2.2917	8.15e-09	1.46e-07	UP	321.757	732.449	-1.10643	0.0024069	0.0175342	DOWN	305.658	139.05	1.06574	2.23e-06	5.1e-05	UP	Additivity
TraesCS7B02G130000	508.424	240.005	1.04861	0.011884	0.0496422	UP	390.37	488.956	-0.300802	0.427716	0.651715	FALSE	370.842	224.764	0.695815	8.96e-05	0.00133226	FALSE	Additivity
TraesCSU02G106100	714.533	20.1438	5.07434	3.71e-76	1.03e-72	UP	318.276	688.715	-1.09062	1.24e-07	3.68e-06	DOWN	302.328	18.8658	3.67038	2.02e-48	1.18e-45	UP	Additivity
TraesCS5A02G482400	790.971	0	9.6493	1.08e-31	1.89e-29	UP	175.971	764.104	-2.00779	5.17e-10	2.38e-08	DOWN	167.158	0	5.35139	7.74e-41	3.15e-38	UP	Additivity
TraesCS7D02G513300	549.767	269.207	1.01884	1.93e-05	0.00019048	UP	379.25	529.383	-0.469531	0.0343195	0.128649	FALSE	360.234	252.111	0.495208	0.00440907	0.0340595	FALSE	Additivity
TraesCS3B02G416200	932.463	19.3318	5.31425	2.67e-25	2.8e-23	UP	222.309	896.129	-1.81737	2.21e-05	0.000365345	DOWN	211.179	18.1038	3.23473	8.62e-37	2.78e-34	UP	Additivity
TraesCS6D02G032600	588.225	97.9112	2.55016	1.91e-19	1.17e-17	UP	200.757	566.813	-1.44763	2.59e-08	8.69e-07	DOWN	190.708	91.7188	1.00348	9.3e-07	2.34e-05	UP	Additivity
TraesCS7B02G253600	598.396	2.97703	3.64145	0.00188193	0.0108141	UP	3.56042	575.171	-1.46715	0.0336955	0.126945	FALSE	3.38154	2.79138	0.0707824	0.85858	0.953278	FALSE	Additivity
TraesCS1D02G239600	643.127	110.659	2.47626	5.13e-11	1.25e-09	UP	237.971	619.015	-1.32139	5.3e-06	0.000105014	DOWN	226.082	103.668	1.01884	0.000236594	0.0030502	UP	Additivity
TraesCS2A02G420800	555.279	239.729	1.19557	1.49e-05	0.000150626	UP	340.551	534.715	-0.627224	0.0205018	0.0889986	FALSE	323.502	224.572	0.503597	0.00974503	0.0632202	FALSE	Additivity
TraesCS3D02G534600	778.753	84.686	3.11322	1.3e-15	5.29e-14	UP	275.796	749.527	-1.34919	0.00015736	0.00191969	DOWN	261.971	79.3117	1.6307	1.41e-14	1.08e-12	UP	Additivity
TraesCS3B02G429000	487.502	187.758	1.34588	0.000179576	0.00141956	UP	276.099	470.214	-0.717663	0.0460309	0.157417	FALSE	262.34	175.896	0.520803	0.0630097	0.241691	FALSE	Additivity
TraesCS1D02G433400	527.727	241.81	1.10137	0.00147159	0.00877626	UP	287.647	507.496	-0.778489	0.0132527	0.064792	FALSE	273.265	226.44	0.258853	0.188529	0.474722	FALSE	Additivity
TraesCS4A02G180500	502.085	236.414	1.07655	9.41e-06	9.95e-05	UP	300.554	483.722	-0.672807	0.000821043	0.00740651	FALSE	285.507	221.486	0.348733	0.0966069	0.317984	FALSE	Additivity
TraesCS5A02G455800	548.336	206.337	1.39057	8.32e-07	1.08e-05	UP	408.424	528.502	-0.366369	0.0334941	0.126398	FALSE	387.987	193.205	0.945257	2.31e-05	0.000409347	FALSE	Additivity
TraesCS5B02G291500	499.008	236.052	1.05789	0.00161284	0.00949476	UP	305.867	479.965	-0.620097	0.040903	0.145025	FALSE	290.553	221.059	0.379803	0.0327731	0.154927	FALSE	Additivity
TraesCS7A02G159300	495.791	182.883	1.41162	1.07e-05	0.000111762	UP	302.416	476.992	-0.628386	0.0344863	0.129161	FALSE	287.275	171.309	0.714596	0.000109353	0.00157808	FALSE	Additivity
TraesCS6B02G266500	588.764	265.607	1.12879	0.000241429	0.00184216	UP	291.104	566.622	-0.930397	0.000241917	0.00273106	FALSE	276.529	248.707	0.145542	0.474422	0.755709	FALSE	Additivity
TraesCS6B02G328700	560.738	252.37	1.12528	0.00151043	0.00897635	UP	284.717	539.271	-0.869841	0.00912117	0.049099	FALSE	270.45	236.348	0.186599	0.297239	0.607431	FALSE	Additivity
TraesCS6D02G369300	562.093	244.779	1.16805	0.00196341	0.0112148	UP	280.512	540.727	-0.876843	0.0209065	0.0902894	FALSE	266.476	229.252	0.203677	0.360932	0.668616	FALSE	Additivity
TraesCS7B02G307200	519.378	224.224	1.19426	2.95e-05	0.000279503	UP	328.648	500.289	-0.577888	0.0588024	0.186546	FALSE	312.19	210.014	0.541503	0.0104255	0.0665839	FALSE	Additivity
TraesCS2D02G527800	531.423	248.326	1.08826	1.67e-06	2.05e-05	UP	328.677	512.135	-0.625499	0.00367075	0.0243883	FALSE	312.217	232.578	0.408245	0.0280848	0.139572	FALSE	Additivity
TraesCS7A02G339100	490.459	182.003	1.41803	5.71e-10	1.21e-08	UP	341.873	472.554	-0.457656	0.0240201	0.0998615	FALSE	324.755	170.463	0.890864	3.01e-06	6.68e-05	FALSE	Additivity
TraesCS3A02G173000	530.684	225.932	1.2055	0.00042915	0.00303403	UP	328.311	510.333	-0.604495	0.0558199	0.179958	FALSE	311.873	211.569	0.533128	0.00668094	0.0471542	FALSE	Additivity
novel.8096	495.278	147.895	1.6655	0.000759249	0.00496225	UP	245.623	477.125	-0.865619	0.0433462	0.151063	FALSE	233.364	138.496	0.677508	0.0165749	0.0948092	FALSE	Additivity
TraesCS6B02G197300	786.211	0.675226	8.96314	4.77e-41	1.68e-38	UP	251.141	757.221	-1.56014	1.93e-14	1.53e-12	DOWN	238.568	0.63108	5.69305	2.71e-53	1.94e-50	UP	Additivity
TraesCS5A02G357000	507.085	244.44	1.03286	0.00130386	0.00791559	UP	313.806	488.159	-0.610626	0.0356726	0.13235	FALSE	298.106	228.901	0.365031	0.0491069	0.204276	FALSE	Additivity
TraesCS1A02G361100	664.047	247.026	1.36709	0.00402507	0.0204342	UP	286.038	637.669	-1.05183	0.0115955	0.058821	FALSE	271.731	231.287	0.217611	0.337034	0.647108	FALSE	Additivity
TraesCS2B02G439000	511.404	221.053	1.18282	0.000802981	0.00521188	UP	332.723	492.126	-0.535556	0.0945779	0.257526	FALSE	316.074	207.008	0.584176	0.00230062	0.0202113	FALSE	Additivity
TraesCS2A02G564500	913.441	0.319136	9.2907	9.61e-34	2.06e-31	UP	164.078	878.847	-2.25541	7.65e-10	3.44e-08	DOWN	155.855	0.299108	5.24724	2.55e-41	1.05e-38	UP	Additivity
TraesCS2B02G077100	640.889	206.165	1.56307	0.0014951	0.00889543	UP	289.225	615.256	-0.973923	0.0290904	0.114406	FALSE	274.784	193.067	0.478641	0.0331685	0.156278	FALSE	Additivity
TraesCS7A02G325000	520.036	179.103	1.47168	0.00229126	0.0127872	UP	321.083	499.439	-0.578301	0.169274	0.374331	FALSE	305.031	167.694	0.802355	0.000785367	0.00837309	FALSE	Additivity
TraesCS2B02G093100	877.914	0.696196	8.8631	4.4e-34	9.7e-32	UP	188.84	845.354	-1.93227	1.57e-05	0.000270963	DOWN	179.387	0.6528	4.92843	4.94e-34	1.36e-31	UP	Additivity
TraesCS6D02G205700	552.459	194.916	1.48012	4.76e-07	6.45e-06	UP	290.209	531.711	-0.840218	0.00240469	0.0175249	FALSE	275.699	182.54	0.561892	0.00970458	0.0630252	FALSE	Additivity
novel.10483	437.967	146.832	1.48746	0.00651311	0.0304469	UP	394.543	422.562	-0.0959719	0.705593	0.850395	FALSE	374.761	137.601	0.873645	0.0549443	0.220504	FALSE	Additivity
TraesCS2B02G167900	512.701	226.81	1.14907	0.00135742	0.00819526	UP	334.467	493.142	-0.528329	0.114862	0.29283	FALSE	317.741	212.418	0.560486	0.00120321	0.011925	FALSE	Additivity
TraesCS4D02G303800	523.13	197.225	1.38042	2.55e-05	0.000245579	UP	368.243	503.852	-0.436575	0.0994661	0.266324	FALSE	349.815	184.679	0.870489	5.2e-05	0.000836985	FALSE	Additivity
TraesCS2B02G521100	446.822	193.948	1.18552	6.71e-05	0.000587551	UP	295.39	430.1	-0.525975	0.0311069	0.119953	FALSE	280.597	181.633	0.597147	0.00359174	0.0289792	FALSE	Additivity
TraesCS3A02G265100	535.741	178.052	1.54274	0.000128836	0.00105797	UP	253.981	514.97	-0.950148	0.00939899	0.050237	FALSE	241.289	166.765	0.505266	0.0185485	0.102966	FALSE	Additivity
novel.4626	684.819	208.924	1.60433	0.00554378	0.0266571	UP	406.468	658.658	-0.665187	0.0263613	0.106766	FALSE	386.132	195.454	0.590759	0.195279	0.484015	FALSE	Additivity
TraesCS7A02G435500	548.114	265.663	1.0248	0.00147533	0.00879225	UP	390.948	527.969	-0.424827	0.0325384	0.123869	FALSE	371.399	248.698	0.533571	0.0315336	0.15087	FALSE	Additivity
TraesCS5B02G274500	499.746	244.044	1.02425	4.35e-06	4.95e-05	UP	310.526	481.587	-0.621888	0.00109246	0.00929886	FALSE	294.977	228.607	0.353293	0.0454775	0.19415	FALSE	Additivity
TraesCS6B02G310900	394.981	153.96	1.3343	4.19e-05	0.000384744	UP	317.68	380.181	-0.246056	0.433406	0.656074	FALSE	301.828	144.205	0.993205	2.96e-05	0.000511373	FALSE	Additivity
TraesCS6B02G387000	486.868	200.118	1.27579	5.46e-14	1.86e-12	UP	256.307	469.324	-0.85927	1.38e-06	3.21e-05	FALSE	243.487	187.441	0.36312	0.0405698	0.179382	FALSE	Additivity
TraesCS2B02G001600	763.819	55.0101	3.69943	1.05e-22	8.65e-21	UP	194.762	736.186	-1.7981	3.21e-07	8.61e-06	DOWN	185.021	51.5345	1.69657	2.99e-11	1.59e-09	UP	Additivity
TraesCS5A02G508500	451.346	117.98	1.87449	7.89e-06	8.47e-05	UP	241.002	434.193	-0.794304	0.0259825	0.105707	FALSE	228.945	110.549	0.968149	0.000138029	0.00191887	FALSE	Additivity
TraesCS6A02G155600	641.17	149.324	1.97779	0.000431874	0.00305096	UP	257.309	615.556	-1.12055	0.013456	0.0655254	FALSE	244.452	139.778	0.708434	0.0202671	0.110047	FALSE	Additivity
TraesCS5A02G403700	472.373	213.675	1.13163	1.94e-05	0.000191887	UP	315.013	454.992	-0.520635	0.00725126	0.0411486	FALSE	299.231	200.137	0.552114	0.00795414	0.054036	FALSE	Additivity
TraesCSU02G053800	442.226	203.06	1.10881	2.32e-05	0.000225126	UP	291.516	426.147	-0.529617	0.0413567	0.146149	FALSE	276.903	190.214	0.516511	0.00827315	0.0556741	FALSE	Additivity
TraesCS4B02G142000	543.388	196.708	1.4498	1.68e-09	3.31e-08	UP	262.908	523.23	-0.966409	3.21e-05	0.000501446	FALSE	249.751	184.256	0.418361	0.030217	0.1464	FALSE	Additivity
TraesCS7A02G538600	469.745	181.861	1.35917	3.16e-12	8.85e-11	UP	282.137	452.708	-0.670905	0.000262386	0.00291945	FALSE	268.024	170.311	0.626199	0.000826494	0.0087147	FALSE	Additivity
TraesCSU02G111800	597.886	218.462	1.39385	0.00289038	0.0155135	UP	311.326	574.238	-0.801685	0.056405	0.18143	FALSE	295.749	204.575	0.509006	0.00699046	0.0489124	FALSE	Additivity
TraesCS2D02G053300	613.279	150.759	1.91843	0.000290303	0.00216487	UP	257.287	589.666	-1.06193	0.020646	0.0894378	FALSE	244.403	141.143	0.731246	0.00307326	0.0255348	FALSE	Additivity
TraesCS6B02G006400	514.869	161.534	1.64445	2.88e-08	4.74e-07	UP	327.657	496.22	-0.584413	0.00782786	0.0436231	FALSE	311.283	151.231	0.955965	0.000164662	0.0022328	FALSE	Additivity
novel.10729	536.502	213.783	1.30887	4.06e-06	4.65e-05	UP	253.167	516.742	-0.997723	6.63e-05	0.000931155	FALSE	240.494	200.221	0.254551	0.180512	0.462746	FALSE	Additivity
TraesCS3D02G133100	469.11	198.142	1.21259	0.00111654	0.0069203	UP	256.354	451.207	-0.763709	0.0310622	0.11987	FALSE	243.538	185.607	0.371858	0.0812476	0.285245	FALSE	Additivity
TraesCS7D02G055800	792.062	10.2322	6.17686	2.23e-77	7.12e-74	UP	124.227	763.854	-2.51901	1.79e-19	2.29e-17	DOWN	118.017	9.58619	2.97399	3.22e-17	2.99e-15	UP	Additivity
TraesCS4D02G089300	679.938	61.0455	3.35953	1.1e-14	4.09e-13	UP	157.267	653.638	-1.90936	2.98e-07	8.03e-06	DOWN	149.414	57.1988	1.25499	5.78e-06	0.000119355	UP	Additivity
TraesCS5A02G241300	518.645	233.416	1.12069	0.00371759	0.0191787	UP	297.121	498.747	-0.700191	0.0468651	0.159428	FALSE	282.252	218.663	0.355195	0.0479898	0.201007	FALSE	Additivity
TraesCS4D02G312300	422.795	186.704	1.15946	0.000192428	0.00150854	UP	230.586	406.857	-0.784183	0.00729468	0.0413251	FALSE	219.052	174.876	0.308159	0.158919	0.430361	FALSE	Additivity
TraesCS2A02G127300	470.254	206.616	1.1721	1.66e-06	2.04e-05	UP	224.676	452.909	-0.988272	4.3e-06	8.77e-05	FALSE	213.434	193.522	0.132726	0.505713	0.77651	FALSE	Additivity
TraesCS6A02G300400	409.515	146.803	1.46795	3.22e-10	7.02e-09	UP	249.17	394.873	-0.654999	0.000119894	0.00153121	FALSE	236.701	137.491	0.7453	0.000328866	0.00402583	FALSE	Additivity
TraesCS7D02G386600	721.146	69.6483	3.1618	3.9e-08	6.28e-07	UP	227.315	691.581	-1.36105	0.00902148	0.0486883	DOWN	215.997	65.2224	1.53808	1.34e-07	4.08e-06	UP	Additivity
novel.4115	581.682	34.0937	3.9779	7.41e-24	6.79e-22	UP	267.752	561.264	-1.04023	6.98e-06	0.000133638	DOWN	254.317	31.9541	2.60687	4.66e-17	4.27e-15	UP	Additivity
TraesCS6D02G401500	429.929	155.351	1.45428	3.5e-09	6.63e-08	UP	296.777	414.26	-0.472538	0.0128112	0.0632612	FALSE	281.93	145.494	0.907845	9.78e-06	0.000190325	FALSE	Additivity
TraesCS7A02G569900	784.154	59.1168	3.62271	1.58e-19	9.76e-18	UP	160.645	754.087	-2.11523	4.76e-11	2.57e-09	DOWN	152.613	55.3611	1.33092	8.76e-07	2.23e-05	UP	Additivity
TraesCS7A02G530500	989.567	10.815	6.2424	9.43e-39	2.85e-36	UP	174.683	951.863	-2.26298	3.17e-09	1.27e-07	DOWN	165.911	10.1351	3.42697	9.22e-26	1.53e-23	UP	Additivity
TraesCS7D02G214900	482.858	173.221	1.44364	7.79e-05	0.000672371	UP	224.503	464.323	-0.994081	0.00197215	0.0149713	FALSE	213.265	162.227	0.376373	0.0668367	0.251193	FALSE	Additivity
TraesCS2D02G479100	439.725	175.441	1.30253	2.68e-05	0.000256616	UP	284.223	423.179	-0.545729	0.0822522	0.2345	FALSE	270.033	164.317	0.679714	0.0010469	0.0106335	FALSE	Additivity
novel.10143	776.927	98.1874	2.86309	1.12e-09	2.27e-08	UP	301.236	746.726	-1.18973	0.00450328	0.0284886	DOWN	286.171	91.9859	1.55638	2.66e-14	1.98e-12	UP	Additivity
TraesCS7A02G528800	797.929	5.74939	6.76174	1.14e-41	4.38e-39	UP	191.33	769.268	-1.85259	1.74e-06	3.95e-05	DOWN	181.766	5.38533	4.11261	1.51e-32	3.72e-30	UP	Additivity
TraesCS2B02G625400	868.928	0	9.6816	2.62e-31	4.42e-29	UP	171.648	835.799	-2.14428	6.86e-10	3.11e-08	DOWN	163.043	0	5.41505	9.63e-43	4.33e-40	UP	Additivity
novel.10948	659.578	41.0283	3.94784	2.5e-44	1.16e-41	UP	259.92	635.602	-1.24919	8.48e-07	2.07e-05	DOWN	246.939	38.4331	2.48812	3.75e-25	6.03e-23	UP	Additivity
TraesCS1B02G356100	438.655	178.347	1.28711	1.49e-09	2.96e-08	UP	240.029	422.512	-0.790913	0.00137681	0.0112697	FALSE	228.046	167.046	0.425062	0.0429325	0.186713	FALSE	Additivity
TraesCS1A02G253900	405.903	173.503	1.21672	1.96e-08	3.31e-07	UP	338.466	391.176	-0.202807	0.392021	0.621394	FALSE	321.537	162.533	0.932005	1.02e-05	0.000196976	FALSE	Additivity
TraesCS5D02G440700	407.532	141.858	1.49655	2e-06	2.42e-05	UP	241.515	392.283	-0.673645	0.013567	0.0659409	FALSE	229.458	132.852	0.729748	0.00335783	0.0274511	FALSE	Additivity
TraesCS5A02G139500	491.434	79.9508	2.54937	4.97e-11	1.21e-09	UP	204.42	472.521	-1.13116	0.00146416	0.0118448	DOWN	194.205	74.8897	1.28855	2.18e-08	7.84e-07	UP	Additivity
TraesCS6B02G294000	407.566	194.069	1.06009	5.24e-06	5.85e-05	UP	258.158	392.611	-0.59169	0.00478181	0.029863	FALSE	245.226	181.743	0.413953	0.0287762	0.141846	FALSE	Additivity
TraesCS4A02G110600	384.438	162.355	1.23209	6.14e-09	1.12e-07	UP	206.285	370.495	-0.832232	1.91e-06	4.29e-05	FALSE	195.952	152.083	0.3468	0.0809111	0.284587	FALSE	Additivity
TraesCS1A02G184900	447.48	190.294	1.22609	3.56e-09	6.73e-08	UP	219.35	431.285	-0.960116	7.36e-08	2.28e-06	FALSE	208.373	178.242	0.217219	0.268539	0.576103	FALSE	Additivity
TraesCS3D02G180800	493.721	214.088	1.15971	0.0109789	0.0465478	UP	276.826	474.486	-0.721783	0.0533734	0.174595	FALSE	262.998	200.449	0.354713	0.198735	0.488977	FALSE	Additivity
TraesCS7D02G321500	446.932	166.895	1.36906	0.00218989	0.0123015	UP	304.618	429.536	-0.45891	0.227321	0.448677	FALSE	289.378	156.264	0.831154	0.000316053	0.00389716	FALSE	Additivity
TraesCS6B02G440200	407.661	181.004	1.1567	1.11e-05	0.000115348	UP	232.115	392.542	-0.734936	0.00295439	0.0205188	FALSE	220.517	169.503	0.360191	0.0827141	0.288641	FALSE	Additivity
TraesCS7A02G234200	681.074	0	9.57061	6.44e-32	1.16e-29	UP	284.361	656.047	-1.18078	1.12e-08	4.02e-07	DOWN	270.149	0	6.03243	3e-56	2.54e-53	UP	Additivity
TraesCS2A02G057100	538.683	88.3545	2.55251	4.32e-13	1.33e-11	UP	200.228	518.799	-1.32207	1.61e-06	3.69e-05	DOWN	190.201	82.7642	1.1169	4.63e-06	9.79e-05	UP	Additivity
TraesCS4A02G268100	360.741	174.18	1.04134	1.16e-06	1.47e-05	UP	245.017	347.489	-0.493544	0.0162846	0.0752964	FALSE	232.75	163.141	0.493816	0.00474884	0.0361773	FALSE	Additivity
TraesCS4A02G042000	437.157	187.553	1.20147	0.000130912	0.00107269	UP	299.769	421.272	-0.478912	0.0297398	0.116077	FALSE	284.789	175.729	0.637541	0.0161735	0.0930836	FALSE	Additivity
TraesCS5D02G247800	523.656	168.832	1.58929	3.63e-05	0.000337771	UP	247.684	503.453	-0.955527	0.00810666	0.0448432	FALSE	235.278	158.144	0.548771	0.00455468	0.0349654	FALSE	Additivity
TraesCS6A02G394900	462.109	215.533	1.06698	0.00897001	0.0395577	UP	287.21	444.293	-0.589071	0.0969973	0.26184	FALSE	272.836	201.826	0.411329	0.0554096	0.221711	FALSE	Additivity
TraesCS7D02G303500	373.292	138.223	1.398	0.000132862	0.00108674	UP	228.857	358.941	-0.611758	0.070234	0.210357	FALSE	217.401	129.466	0.716698	9.44e-05	0.00139382	FALSE	Additivity
TraesCS7D02G546100	651.696	0	9.53031	1.07e-31	1.89e-29	UP	221.165	627.944	-1.4764	1.22e-13	8.84e-12	DOWN	210.109	0	5.70871	1.05e-48	6.32e-46	UP	Additivity
novel.7864	621.464	0	9.47638	2.79e-31	4.69e-29	UP	280.704	598.908	-1.07844	1.08e-10	5.55e-09	DOWN	266.646	0	6.05174	4.09e-57	3.68e-54	UP	Additivity
novel.8417	687.326	0	9.60701	1.9e-32	3.6e-30	UP	262.248	662.506	-1.32119	4.35e-17	4.42e-15	DOWN	249.113	0	5.97464	2.5e-55	2.04e-52	UP	Additivity
TraesCS1A02G150100	575.127	137.653	1.93994	0.000566454	0.00384777	UP	216.896	552.369	-1.19238	0.0102787	0.0536999	FALSE	206.047	128.839	0.589657	0.059037	0.231429	FALSE	Additivity
TraesCS3B02G324400	499.036	244.574	1.01449	0.000298765	0.00221957	UP	264.893	480.293	-0.824171	0.00366774	0.024377	FALSE	251.654	229.057	0.129385	0.533639	0.795105	FALSE	Additivity
TraesCS5B02G335700	443.949	166.988	1.3938	1.98e-07	2.86e-06	UP	286.467	428.044	-0.568587	0.00382359	0.0251782	FALSE	272.135	156.375	0.751258	0.000830554	0.00874864	FALSE	Additivity
TraesCS3A02G397000	385.604	157.078	1.24105	0.00970685	0.0421942	UP	243.731	372.393	-0.54653	0.222428	0.442669	FALSE	231.568	147.148	0.613832	0.00697405	0.0488164	FALSE	Additivity
TraesCS3B02G506700	429.318	181.127	1.22478	4.6e-05	0.000419005	UP	319.225	413.224	-0.35735	0.206628	0.423524	FALSE	303.266	169.628	0.801089	3.38e-05	0.000575026	FALSE	Additivity
TraesCS1B02G110600	500.518	168.34	1.53373	2.54e-05	0.000244859	UP	261.128	481.477	-0.831511	0.0141341	0.0678239	FALSE	248.074	157.651	0.623761	0.00119584	0.0118697	FALSE	Additivity
TraesCS5D02G322200	709.331	41.3069	3.91837	1.76e-15	7.05e-14	UP	248.974	685.434	-1.29958	0.0043217	0.0276064	DOWN	236.483	38.7055	2.26169	8.42e-13	5.29e-11	UP	Additivity
TraesCS2A02G559200	583.341	38.58	3.84932	8.27e-34	1.8e-31	UP	269.974	562.725	-1.03228	7.61e-06	0.000143773	DOWN	256.461	36.1488	2.62861	2.34e-28	4.55e-26	UP	Additivity
novel.1455	590.324	21.99	4.36873	1.43e-11	3.7e-10	UP	166.541	569.134	-1.5342	0.00195509	0.0148666	DOWN	158.218	20.615	1.56597	0.000731971	0.00789769	UP	Additivity
novel.9353	445.808	139.758	1.66209	1.25e-17	6.31e-16	UP	273.965	429.989	-0.63792	0.00154819	0.0123842	FALSE	260.22	130.913	0.944135	1.66e-06	3.92e-05	FALSE	Additivity
TraesCS1D02G158700	361.139	175.2	1.03001	5.74e-05	0.000510011	UP	170.141	348.55	-0.988382	0.000988856	0.00858077	FALSE	161.62	164.103	-0.0211325	0.935665	0.98132	FALSE	Additivity
TraesCS3A02G258100	463.563	184.667	1.29055	0.000974845	0.0061529	UP	272.362	445.507	-0.663124	0.0651549	0.199794	FALSE	258.734	172.944	0.559283	0.00153193	0.01454	FALSE	Additivity
TraesCS7A02G085900	657.112	57.5101	3.37547	5.25e-13	1.6e-11	UP	164.375	631.83	-1.82817	8.52e-08	2.6e-06	DOWN	156.168	53.8558	1.32424	4.26e-05	0.00070402	UP	Additivity
TraesCS6B02G069800	526.038	189.811	1.42852	0.000304053	0.00225162	UP	259.155	505.792	-0.904824	0.00974066	0.051541	FALSE	246.183	177.733	0.446015	0.0288793	0.142156	FALSE	Additivity
TraesCS2D02G335300	369.889	175.773	1.05761	0.000106232	0.000890465	UP	344.791	356.039	-0.0444913	0.860179	0.935325	FALSE	327.547	164.612	0.946462	8.85e-07	2.25e-05	FALSE	Additivity
TraesCS6B02G313900	456.564	148.202	1.56034	0.000669129	0.00445606	UP	210.447	438.735	-0.973857	0.0139914	0.0673658	FALSE	199.909	138.756	0.487694	0.0458608	0.195246	FALSE	Additivity
TraesCS7B02G063900	442.692	144.187	1.59472	1.17e-08	2.06e-07	UP	241.14	426.105	-0.793783	0.00232023	0.017042	FALSE	229.054	135.042	0.729577	7.91e-05	0.00119677	FALSE	Additivity
TraesCS4B02G209600	445.981	206.087	1.10074	2.51e-05	0.000242003	UP	377.903	429.41	-0.178512	0.471163	0.686897	FALSE	358.978	193.028	0.85861	5.13e-06	0.000107258	FALSE	Additivity
TraesCS7A02G366900	401.519	65.3594	2.53382	4.46e-09	8.31e-08	UP	142.84	386.755	-1.37895	1.38e-06	3.21e-05	DOWN	135.692	61.2281	1.00672	0.00123007	0.0121382	UP	Additivity
TraesCS2A02G205500	460.348	201.025	1.15489	0.00776947	0.0351926	UP	307.355	442.693	-0.485282	0.211854	0.430023	FALSE	292.025	188.291	0.578809	0.0293326	0.143613	FALSE	Additivity
TraesCS5D02G554100	417.009	172.41	1.2412	0.00103603	0.0064836	UP	240.725	401.188	-0.690608	0.0495132	0.165864	FALSE	228.678	161.463	0.477488	0.0198918	0.108454	FALSE	Additivity
TraesCSU02G052900	476.845	59.1271	2.89332	7.2e-10	1.5e-08	UP	147.631	458.502	-1.50965	9.15e-05	0.00121855	DOWN	140.269	55.4011	1.1348	0.000815015	0.00862366	UP	Additivity
TraesCS4A02G246000	409.54	196.245	1.04626	0.000195733	0.00153156	UP	307.795	394.185	-0.342501	0.224885	0.445699	FALSE	292.422	183.819	0.640342	0.000942439	0.00974939	FALSE	Additivity
TraesCS4A02G106700	527.331	169.096	1.5781	0.00053247	0.00365152	UP	236.394	506.635	-0.997932	0.0176915	0.0799495	FALSE	224.568	158.375	0.481656	0.0112995	0.0708114	FALSE	Additivity
TraesCS4A02G109300	425.267	161.251	1.36351	0.000284227	0.00212578	UP	262.217	409.316	-0.59809	0.10361	0.273667	FALSE	249.109	151.034	0.681022	0.00185997	0.0170116	FALSE	Additivity
TraesCS2B02G305900	535.402	81.8103	2.64018	2.91e-12	8.17e-11	UP	183.559	514.741	-1.35705	0.000948959	0.00830092	DOWN	174.42	76.6442	1.03726	0.000799753	0.00849056	UP	Additivity
TraesCS2D02G388800	427.513	175.695	1.24029	0.00384445	0.0197048	UP	221.438	411.649	-0.806001	0.0630392	0.195491	FALSE	210.329	164.593	0.319532	0.254128	0.558807	FALSE	Additivity
TraesCS7B02G225600	464.995	147.843	1.59258	0.000376721	0.00271669	UP	251.314	446.686	-0.758524	0.0619528	0.193145	FALSE	238.761	138.459	0.740664	0.000831301	0.00875525	FALSE	Additivity
TraesCS6D02G245000	372.306	181.407	1.02073	0.000673009	0.00447724	UP	228.37	358.238	-0.620906	0.0358457	0.132789	FALSE	216.964	169.917	0.336368	0.100784	0.326259	FALSE	Additivity
TraesCS4D02G264500	743.184	16.9404	4.99074	5.95e-14	2.02e-12	UP	65.533	713.317	-2.87297	8.98e-08	2.73e-06	DOWN	62.2801	15.8763	1.37521	0.00131096	0.0128011	UP	Additivity
TraesCS4D02G215100	414.685	203.557	1.0058	0.00243782	0.0134722	UP	196.326	398.992	-0.981114	0.000621652	0.00592495	FALSE	186.514	190.594	-0.029207	0.898999	0.969038	FALSE	Additivity
TraesCS2D02G146100	474.369	181.729	1.34113	0.00110809	0.00687563	UP	265.716	456.163	-0.727639	0.0442936	0.153246	FALSE	252.43	170.154	0.534029	0.0160789	0.0926562	FALSE	Additivity
TraesCS4D02G339300	548.954	174.999	1.6148	3.23e-06	3.78e-05	UP	267.114	528.176	-0.936041	0.00256027	0.0183638	FALSE	253.789	163.912	0.579176	0.0262663	0.132915	FALSE	Additivity
TraesCS7A02G537100	739.562	16.2292	5.31261	7.86e-32	1.4e-29	UP	306.027	712.294	-1.15835	0.000241791	0.00273004	DOWN	290.684	15.201	3.79512	1.37e-39	5.11e-37	UP	Additivity
TraesCS5B02G488200	384.239	178.071	1.08082	0.00462305	0.0229132	UP	256.158	370.047	-0.507669	0.083839	0.237594	FALSE	243.386	166.714	0.477397	0.123997	0.371344	FALSE	Additivity
TraesCS7A02G366700	682.397	43.6467	3.92171	2.1e-53	1.8e-50	UP	145.895	657.603	-2.09747	2.07e-15	1.8e-13	DOWN	138.588	40.8872	1.59663	4.04e-09	1.65e-07	UP	Additivity
TraesCS6D02G051000	657.215	0	9.4844	7.67e-31	1.24e-28	UP	161.457	633.443	-1.89237	3.33e-11	1.84e-09	DOWN	153.385	0	5.22064	3.01e-38	1.04e-35	UP	Additivity
TraesCS5D02G564000	459.35	60.4012	2.82831	1.09e-10	2.53e-09	UP	143.771	442.069	-1.50449	5.69e-05	0.000822433	DOWN	136.591	56.5922	1.07997	0.00133552	0.012999	UP	Additivity
TraesCS2B02G080200	473.307	162.74	1.46587	0.0040141	0.0203872	UP	185.798	454.761	-1.15136	0.0107333	0.0554613	FALSE	176.511	152.367	0.194847	0.445851	0.735863	FALSE	Additivity
TraesCS3D02G325000	418.428	162.654	1.34359	2.23e-06	2.68e-05	UP	235.298	402.845	-0.746111	0.0070285	0.0401573	FALSE	223.529	152.349	0.529939	0.0055436	0.0408465	FALSE	Additivity
TraesCS3B02G575500	416.445	191.671	1.10937	3.92e-06	4.51e-05	UP	234.081	401.344	-0.759177	0.000598614	0.00574191	FALSE	222.354	179.516	0.293232	0.171726	0.450038	FALSE	Additivity
TraesCS4D02G069300	381.33	128.802	1.53754	2.31e-06	2.77e-05	UP	178.933	367.19	-0.992356	0.00077074	0.00704043	FALSE	169.969	120.654	0.46535	0.0421252	0.184259	FALSE	Additivity
TraesCS2D02G428700	435.78	159.185	1.41245	0.000295738	0.00220043	UP	250.035	418.932	-0.696544	0.0505205	0.168141	FALSE	237.519	149.075	0.642801	0.000712241	0.00771684	FALSE	Additivity
TraesCS4A02G089800	370.953	180.294	1.02051	0.00222999	0.0125023	UP	231.311	356.946	-0.599264	0.0397653	0.142264	FALSE	219.738	168.854	0.361397	0.0864517	0.296718	FALSE	Additivity
TraesCS1A02G389500	462.508	194.214	1.22778	0.000141168	0.00114723	UP	235.83	444.903	-0.873598	0.00397646	0.0259318	FALSE	224.033	181.897	0.288636	0.102469	0.329763	FALSE	Additivity
TraesCS2A02G363300	451.097	206.679	1.12027	2.58e-10	5.7e-09	UP	216.946	435.06	-0.988725	2.49e-08	8.4e-07	FALSE	206.086	193.579	0.0875864	0.610666	0.839964	FALSE	Additivity
TraesCS4A02G262700	435.509	165.58	1.37861	2.61e-07	3.7e-06	UP	229.797	419.31	-0.84454	0.000272789	0.00301683	FALSE	218.291	155.095	0.471646	0.0191976	0.105635	FALSE	Additivity
TraesCS5D02G090100	399.655	195.913	1.01984	1.99e-05	0.000196525	UP	258.407	385.116	-0.563942	0.0054007	0.0327691	FALSE	245.468	183.515	0.401307	0.0478437	0.200675	FALSE	Additivity
TraesCS5A02G512400	391.481	169.503	1.19611	7.55e-07	9.85e-06	UP	194.847	377.195	-0.932013	1.13e-05	0.000203286	FALSE	185.091	158.755	0.213275	0.270104	0.577813	FALSE	Additivity
TraesCS4D02G120700	388.323	178.299	1.10263	0.000442583	0.00311391	UP	270.947	373.525	-0.441819	0.143992	0.338158	FALSE	257.4	167.003	0.598383	0.00127026	0.0124756	FALSE	Additivity
TraesCS1B02G143800	712.028	15.183	5.42431	1.31e-51	1.02e-48	UP	334.792	685.546	-1.00671	1.43e-05	0.000248638	DOWN	318.024	14.2154	4.07934	5.41e-55	4.37e-52	UP	Additivity
TraesCS4D02G134400	393.425	191.457	1.02619	0.000142777	0.00115804	UP	311.504	379.149	-0.276544	0.209862	0.427625	FALSE	295.946	179.277	0.672656	0.00496907	0.0374901	FALSE	Additivity
TraesCS3A02G342000	404.988	151.402	1.39252	2.3e-05	0.000223315	UP	290.369	389.804	-0.405102	0.182174	0.391631	FALSE	275.85	141.82	0.917571	3.1e-06	6.87e-05	FALSE	Additivity
TraesCSU02G021600	599.684	143.927	1.90429	0.00242302	0.0134038	UP	233.505	576.85	-0.891419	0.186759	0.397845	FALSE	221.9	134.75	0.399965	0.387843	0.690716	FALSE	Additivity
TraesCS1B02G223300	569.658	169.152	1.6839	0.000252333	0.00191464	UP	301.267	547.499	-0.785292	0.0571251	0.182938	FALSE	286.215	158.48	0.801134	0.000384832	0.00459199	FALSE	Additivity
TraesCS3A02G516200	362.083	158.467	1.15753	0.00478099	0.0235858	UP	246.98	349.068	-0.482526	0.0647733	0.199096	FALSE	234.585	148.517	0.577439	0.0637152	0.243447	FALSE	Additivity
TraesCS3A02G024100	365.902	178.54	1.02632	5.12e-06	5.75e-05	UP	198.388	352.548	-0.81288	5.73e-05	0.000826762	FALSE	188.451	167.254	0.165416	0.391559	0.69396	FALSE	Additivity
TraesCSU02G101000	479.538	65.9172	2.82483	2.08e-26	2.4e-24	UP	208.207	461.705	-1.11509	4.98e-06	9.98e-05	DOWN	197.785	61.7329	1.5759	1.37e-12	8.44e-11	UP	Additivity
TraesCS2D02G030000	466.071	27.5791	3.93573	2.02e-18	1.11e-16	UP	74.1159	448.322	-2.38942	1.13e-09	4.88e-08	DOWN	70.4264	25.8424	1.16519	0.00173015	0.0160604	UP	Additivity
TraesCS5B02G080800	518.416	0.319136	8.79826	3.72e-33	7.41e-31	UP	231.673	499.7	-1.06022	0.000383549	0.00400242	DOWN	220.018	0.299108	5.41608	1.82e-42	7.94e-40	UP	Additivity
TraesCS4B02G122700	385.796	179.174	1.08073	0.00253518	0.0139059	UP	260.604	370.991	-0.480198	0.153913	0.352447	FALSE	247.57	167.821	0.539367	0.00317943	0.026267	FALSE	Additivity
TraesCS5D02G411400	634.098	220.355	1.43253	0.0116142	0.0487453	UP	256.667	608.583	-1.08875	0.023788	0.0991275	FALSE	243.824	206.283	0.216488	0.445745	0.735863	FALSE	Additivity
TraesCS7B02G224800	454.006	197.908	1.16542	0.00246912	0.0136018	UP	237.276	436.662	-0.829452	0.0138767	0.0670194	FALSE	225.395	185.307	0.26543	0.232528	0.533076	FALSE	Additivity
TraesCS6B02G184400	479.216	156.512	1.57744	1.24e-05	0.000127536	UP	319.424	460.92	-0.496988	0.149588	0.34622	FALSE	303.498	146.6	0.964994	0.000174778	0.00235331	FALSE	Additivity
TraesCS2B02G482000	542.292	127.05	2.00403	3.16e-05	0.000297646	UP	222.231	520.698	-1.10368	0.0118087	0.0596239	FALSE	211.128	118.975	0.776016	0.000602361	0.00669257	FALSE	Additivity
TraesCS7B02G473400	534.767	35.5301	3.80955	2.02e-23	1.78e-21	UP	219.561	515.571	-1.19299	2.43e-06	5.29e-05	DOWN	208.571	33.2619	2.37986	2.2e-17	2.07e-15	UP	Additivity
TraesCS5D02G408500	495.28	191.651	1.32927	0.000895402	0.00572503	UP	237.739	475.923	-0.923142	0.0177975	0.0802835	FALSE	225.839	179.501	0.309589	0.168361	0.445	FALSE	Additivity
TraesCS7B02G412700	415.691	160.476	1.33016	0.00126122	0.00769207	UP	249.09	399.8	-0.651548	0.030771	0.118991	FALSE	236.605	150.219	0.593356	0.0290519	0.142761	FALSE	Additivity
TraesCS6A02G098300	393.437	148.73	1.38851	4.46e-08	7.13e-07	UP	195.155	379.151	-0.937748	7.23e-06	0.000137585	FALSE	185.39	139.342	0.389795	0.0733437	0.266643	FALSE	Additivity
TraesCS3B02G462500	335.082	162.203	1.03468	6.43e-05	0.000565211	UP	244.522	322.831	-0.3894	0.103868	0.274094	FALSE	232.278	151.921	0.589774	0.00116839	0.0116369	FALSE	Additivity
TraesCS5D02G475900	502.281	123.945	1.94119	2.23e-05	0.00021724	UP	218.265	482.437	-1.03735	0.0140351	0.0675269	FALSE	207.367	116.076	0.785514	0.000533759	0.00602619	FALSE	Additivity
TraesCS4A02G391600	418.604	152.373	1.4321	5.54e-06	6.16e-05	UP	239.336	402.968	-0.720915	0.0119739	0.0601929	FALSE	227.342	142.741	0.642764	0.000793426	0.00843693	FALSE	Additivity
TraesCS6A02G291900	447.092	162	1.42214	0.000380931	0.00274214	UP	201.166	429.685	-1.008	0.0101314	0.0530612	FALSE	191.134	151.722	0.307889	0.223272	0.52167	FALSE	Additivity
TraesCS5A02G115100	448.522	184.844	1.26502	2.85e-07	4.01e-06	UP	261.335	432.806	-0.709026	0.00218178	0.016232	FALSE	248.238	173.169	0.487901	0.0282609	0.140094	FALSE	Additivity
TraesCS2A02G280400	412.957	143.921	1.48514	4.19e-05	0.000384537	UP	237.432	397.19	-0.705266	0.0252825	0.10366	FALSE	225.548	134.787	0.705011	0.000805415	0.00853822	FALSE	Additivity
TraesCS2D02G492100	390.644	158.861	1.28139	1.4e-06	1.75e-05	UP	249.277	376.131	-0.575559	0.0190848	0.0844225	FALSE	236.804	148.765	0.635631	0.00225237	0.0198496	FALSE	Additivity
novel.9246	377.477	147.56	1.33712	2.25e-07	3.22e-06	UP	286.087	363.683	-0.340392	0.0610701	0.191305	FALSE	271.763	138.231	0.920728	1.2e-05	0.000228347	FALSE	Additivity
TraesCS3B02G300300	319.322	132.134	1.26033	6.48e-08	1.01e-06	UP	240.751	307.515	-0.34351	0.135268	0.325241	FALSE	228.7	123.751	0.844006	2.23e-05	0.000396538	FALSE	Additivity
TraesCS2D02G190600	402.315	163.141	1.27173	0.000408203	0.00290844	UP	281.515	386.948	-0.434048	0.18494	0.395376	FALSE	267.431	152.776	0.766138	0.000226435	0.00293587	FALSE	Additivity
TraesCS1D02G245300	443.719	153.209	1.52018	2.91e-13	9.18e-12	UP	234.715	427.708	-0.854115	3.55e-07	9.38e-06	FALSE	222.954	143.509	0.603891	0.00208016	0.0186229	FALSE	Additivity
TraesCSU02G218200	604.151	16.483	5.10268	7.45e-59	8.16e-56	UP	208.129	581.748	-1.44652	1.12e-10	5.75e-09	DOWN	197.698	15.4389	3.34037	1.39e-36	4.37e-34	UP	Additivity
TraesCS4A02G134600	466.193	174.336	1.36829	0.00186691	0.0107433	UP	230.471	447.935	-0.880851	0.0262411	0.106448	FALSE	218.934	163.249	0.401009	0.0483333	0.202144	FALSE	Additivity
TraesCS7D02G493000	447.843	119.694	1.88769	1.29e-17	6.49e-16	UP	213.991	431.463	-0.994283	1.39e-07	4.05e-06	FALSE	203.269	112.094	0.817432	4.74e-05	0.000772148	FALSE	Additivity
TraesCS2A02G448300	394.763	184.624	1.07447	0.00134056	0.00810641	UP	296.168	379.874	-0.343684	0.237909	0.461837	FALSE	281.37	172.885	0.658054	0.0041954	0.032718	FALSE	Additivity
TraesCS7A02G395300	419.701	160.886	1.3643	8.89e-07	1.15e-05	UP	236.732	404.005	-0.746862	0.00305031	0.0210543	FALSE	224.872	150.716	0.55245	0.00404184	0.0317759	FALSE	Additivity
TraesCS3D02G171600	382.172	189.331	1.00357	1.39e-05	0.000141402	UP	257.029	368.334	-0.503785	0.0383925	0.138994	FALSE	244.188	177.334	0.441777	0.020391	0.110503	FALSE	Additivity
novel.6586	393.131	146.093	1.40869	2.93e-08	4.81e-07	UP	294.286	378.866	-0.359255	0.0376421	0.137157	FALSE	279.535	136.832	0.968236	7.6e-06	0.000152742	FALSE	Additivity
TraesCS4A02G081700	389.412	138.437	1.44712	0.000377438	0.00272094	UP	207.467	374.369	-0.791335	0.0332344	0.125714	FALSE	197.093	129.65	0.5754	0.00466915	0.0356973	FALSE	Additivity
TraesCS1B02G283600	365.4	173.25	1.05342	0.00254695	0.0139539	UP	237.534	352.195	-0.549845	0.0316344	0.12131	FALSE	225.665	162.207	0.433747	0.105708	0.336483	FALSE	Additivity
TraesCS2A02G310900	369.874	179.724	1.03268	4.17e-07	5.71e-06	UP	328.893	356.639	-0.115308	0.507524	0.715226	FALSE	312.418	168.349	0.857918	1.06e-06	2.62e-05	FALSE	Additivity
TraesCS2D02G327100	419.924	148.175	1.48938	6.87e-13	2.08e-11	UP	236.41	404.879	-0.765391	7.57e-06	0.000143097	FALSE	224.567	138.793	0.660475	0.000685024	0.00745637	FALSE	Additivity
TraesCS6D02G146200	439.38	180.07	1.25896	0.000324989	0.00238669	UP	358.346	422.701	-0.223001	0.528118	0.730651	FALSE	340.467	168.642	0.927069	0.000403255	0.00477037	FALSE	Additivity
TraesCS2B02G080700	364.094	162.225	1.12542	0.00989079	0.0428059	UP	272.249	350.266	-0.331155	0.422158	0.64754	FALSE	258.641	151.949	0.725791	0.000574645	0.00642106	FALSE	Additivity
TraesCS6A02G216500	886.719	45.5263	3.95262	5.27e-10	1.12e-08	UP	117.162	851.053	-2.47356	6.05e-07	1.53e-05	DOWN	111.281	42.6754	1.10923	0.00296977	0.0248824	UP	Additivity
TraesCS4B02G019100	360.853	148.662	1.27093	8.32e-09	1.49e-07	UP	295.939	347.81	-0.229099	0.217934	0.437245	FALSE	281.126	139.248	0.964376	2.68e-06	6.01e-05	FALSE	Additivity
TraesCS6B02G035000	692.762	0.337613	8.82886	1.21e-28	1.67e-26	UP	142.423	666.197	-2.01916	1.62e-06	3.71e-05	DOWN	135.3	0.31554	5.06943	6.49e-38	2.22e-35	UP	Additivity
TraesCS2B02G007700	382.315	172.544	1.13643	2.2e-06	2.65e-05	UP	300.143	368.178	-0.286112	0.236685	0.460477	FALSE	285.129	161.609	0.782874	5.64e-05	0.000896242	FALSE	Additivity
novel.6523	573.436	6.70186	3.26262	0.00539716	0.0260697	UP	291.542	552.274	-0.898399	7.66e-05	0.00105123	FALSE	276.937	6.28128	0.595165	0.0973262	0.319184	FALSE	Additivity
novel.4130	469.314	156.344	1.53564	0.000210179	0.00163234	UP	313.333	453.136	-0.493145	0.194048	0.407198	FALSE	297.612	146.434	0.961686	9.37e-06	0.000183427	FALSE	Additivity
TraesCS1B02G467700	550.077	72.4991	2.78781	2.56e-08	4.25e-07	UP	193.915	529.144	-1.37469	1.54e-05	0.000265614	DOWN	184.237	67.8462	1.18837	0.000790787	0.00841995	UP	Additivity
novel.9394	490.807	1.01533	8.06968	3.75e-38	1.1e-35	UP	214.324	473.483	-1.11054	5.32e-06	0.000105424	DOWN	203.568	0.951908	5.28539	1.54e-44	7.6e-42	UP	Additivity
TraesCS6D02G375700	437.995	126.582	1.70828	0.000597579	0.00403317	UP	213.915	420.672	-0.878493	0.0432369	0.150773	FALSE	203.214	118.517	0.724586	0.00186759	0.0170705	FALSE	Additivity
TraesCS6A02G349000	387.294	178.694	1.10329	2.38e-05	0.000230576	UP	250.59	373.033	-0.559771	0.0121048	0.0606973	FALSE	238.041	167.357	0.485182	0.0161164	0.0928214	FALSE	Additivity
TraesCS5D02G031800	405.95	185.297	1.11364	0.000138937	0.00113054	UP	230.268	390.773	-0.733889	0.0081131	0.0448692	FALSE	218.743	173.547	0.321172	0.0676192	0.253154	FALSE	Additivity
TraesCSU02G149400	385.273	137.197	1.4733	1.35e-09	2.7e-08	UP	196.995	371.314	-0.89078	0.000112058	0.00145042	FALSE	187.123	128.514	0.515927	0.00887711	0.0588058	FALSE	Additivity
TraesCS3A02G448800	330.255	149.543	1.13351	7.28e-07	9.54e-06	UP	225.402	318.344	-0.485236	0.033788	0.127185	FALSE	214.114	140.093	0.578712	0.00729657	0.0506414	FALSE	Additivity
TraesCS5B02G554600	351.175	143.683	1.25728	0.000669382	0.00445739	UP	204.448	337.778	-0.68486	0.0371535	0.136072	FALSE	194.213	134.551	0.503267	0.013788	0.0826826	FALSE	Additivity
TraesCS5D02G074300	393.399	105.711	1.83468	1.39e-05	0.000141522	UP	190.847	378.175	-0.903054	0.0253603	0.103858	FALSE	181.295	99.0319	0.803189	0.00164608	0.0154077	FALSE	Additivity
TraesCS2B02G118500	406.258	158.419	1.31964	0.000806797	0.00523414	UP	211.589	390.683	-0.827601	0.0200988	0.0877322	FALSE	201.026	148.415	0.403836	0.101681	0.328272	FALSE	Additivity
TraesCS5B02G377800	281.451	132.704	1.07328	3e-06	3.52e-05	UP	172.818	271.482	-0.622146	0.039316	0.141318	FALSE	164.152	124.292	0.367114	0.153965	0.422334	FALSE	Additivity
TraesCS6D02G392000	502.8	0.638272	8.3947	9.62e-36	2.42e-33	UP	221.992	484.475	-1.10861	4.09e-10	1.91e-08	DOWN	210.875	0.598217	5.54456	7.09e-50	4.53e-47	UP	Additivity
TraesCS2B02G424500	718.248	62.4561	3.34204	1.93e-10	4.33e-09	UP	157.74	689.318	-1.88626	4.14e-05	0.000623355	DOWN	149.855	58.5112	1.25191	4.05e-07	1.11e-05	UP	Additivity
TraesCSU02G023500	400.609	158.972	1.32598	2.11e-13	6.77e-12	UP	251.846	386.122	-0.608465	0.000216489	0.00249399	FALSE	239.23	148.91	0.658927	0.000188832	0.00251463	FALSE	Additivity
TraesCS3D02G134400	404.434	160.349	1.3092	8.07e-05	0.000694046	UP	195.14	389.356	-0.950387	0.00178333	0.0138251	FALSE	185.407	150.158	0.274522	0.331757	0.64257	FALSE	Additivity
TraesCS4A02G267300	486.872	167.54	1.45388	0.00750338	0.0341902	UP	242.558	467.352	-0.842086	0.0637482	0.196931	FALSE	230.426	156.841	0.504401	0.0602742	0.234602	FALSE	Additivity
TraesCS7D02G312000	337.334	156.056	1.1022	1.38e-06	1.72e-05	UP	263.19	325.487	-0.300027	0.159102	0.359998	FALSE	250.015	146.178	0.745675	2.34e-05	0.000413701	FALSE	Additivity
TraesCS2B02G105000	353.118	157.546	1.1576	1.18e-08	2.06e-07	UP	233.546	340.59	-0.53159	0.0151975	0.0715631	FALSE	221.857	147.558	0.559128	0.00706365	0.0493107	FALSE	Additivity
TraesCS4D02G198100	405.801	157.251	1.31512	0.00391539	0.0199847	UP	211.436	389.915	-0.805119	0.0503772	0.167836	FALSE	200.842	147.256	0.425826	0.0295784	0.144296	FALSE	Additivity
TraesCS4B02G343700	333.856	156.427	1.08512	1.76e-06	2.16e-05	UP	187.054	321.72	-0.764578	0.000347895	0.00368842	FALSE	177.698	146.515	0.266756	0.188101	0.474098	FALSE	Additivity
TraesCS2B02G303100	399.893	150.695	1.36466	0.000840877	0.00542436	UP	255.005	384.417	-0.550317	0.138043	0.329078	FALSE	242.253	141.166	0.739921	0.000252417	0.00322222	FALSE	Additivity
TraesCS3B02G451200	321.313	156.997	1.02052	0.000146798	0.00118626	UP	204.598	309.408	-0.578326	0.0196212	0.0861592	FALSE	194.371	147.037	0.383436	0.064195	0.244689	FALSE	Additivity
TraesCS6A02G240900	366.226	128.922	1.48034	1.39e-06	1.73e-05	UP	255.136	352.373	-0.44318	0.152348	0.350423	FALSE	242.401	120.747	0.949268	9.58e-06	0.000186799	FALSE	Additivity
TraesCS2B02G094300	364.27	114.18	1.62463	4.18e-05	0.000383542	UP	221.025	350.49	-0.633258	0.0406351	0.144417	FALSE	209.961	106.89	0.88981	0.000587611	0.00654184	FALSE	Additivity
TraesCS5A02G314800	427.243	139.433	1.57928	7.16e-06	7.77e-05	UP	198.953	412.055	-0.995853	0.00200313	0.0151528	FALSE	189.012	130.557	0.495948	0.0375862	0.170248	FALSE	Additivity
TraesCS1B02G213100	419.525	149.55	1.4685	1.08e-07	1.63e-06	UP	215.219	404.181	-0.872942	0.00205444	0.0154659	FALSE	204.444	140.108	0.505803	0.0387353	0.17376	FALSE	Additivity
TraesCS1B02G411100	407.073	23.2381	3.91683	2.81e-13	8.87e-12	UP	130.439	391.535	-1.44389	0.000485337	0.00484907	DOWN	123.947	21.7738	1.97896	1.95e-07	5.75e-06	UP	Additivity
TraesCS3A02G007300	322.145	147.863	1.11325	5.19e-06	5.82e-05	UP	186.812	310.326	-0.71477	0.00108326	0.00923626	FALSE	177.456	138.492	0.338966	0.1232	0.369826	FALSE	Additivity
TraesCS2B02G507700	497.496	60.6308	2.94853	1.32e-13	4.33e-12	UP	201.845	479.703	-1.22	2.21e-08	7.52e-07	DOWN	191.756	56.7469	1.51997	1.66e-06	3.93e-05	UP	Additivity
TraesCS5B02G406000	522.756	185.556	1.41416	0.00837028	0.0374128	UP	230.846	501.932	-0.992588	0.0315719	0.121138	FALSE	219.307	173.729	0.306346	0.252736	0.557351	FALSE	Additivity
TraesCS4D02G208800	545.441	40.638	3.6267	2.96e-17	1.42e-15	UP	111.784	524.809	-2.03825	5.77e-07	1.46e-05	DOWN	106.163	38.0832	1.17834	0.00175482	0.0162396	UP	Additivity
TraesCS3D02G024700	295.9	89.6504	1.61508	0.00499091	0.0244323	UP	125.512	285.918	-1.01811	0.0451643	0.155333	FALSE	119.235	83.9744	0.466165	0.0549883	0.220606	FALSE	Additivity
TraesCS2D02G259300	374.437	173.33	1.08085	0.00503289	0.0246045	UP	215.108	360.3	-0.692115	0.0610678	0.191305	FALSE	204.349	162.376	0.308575	0.192713	0.480582	FALSE	Additivity
novel.431	408.265	182.372	1.12815	0.00485106	0.0238624	UP	214.701	392.555	-0.8146	0.0219374	0.0935548	FALSE	203.963	170.763	0.241009	0.262096	0.568581	FALSE	Additivity
TraesCS6A02G001600	404.532	114.982	1.79161	4.18e-11	1.03e-09	UP	203.327	389.969	-0.925209	1.74e-07	4.97e-06	FALSE	193.148	107.661	0.786213	0.000843952	0.00887436	FALSE	Additivity
TraesCS2B02G517500	305.384	141.066	1.09232	0.00120524	0.00740223	UP	146.458	294.41	-0.965215	0.000902219	0.00797026	FALSE	139.116	132.095	0.0697827	0.786903	0.92517	FALSE	Additivity
TraesCS7D02G390900	382.637	173.968	1.12481	2.3e-06	2.76e-05	UP	206.82	368.647	-0.811055	0.000570348	0.0055217	FALSE	196.458	162.974	0.251915	0.27009	0.577813	FALSE	Additivity
TraesCS1A02G125500	387.303	161.018	1.24273	0.000152227	0.00122525	UP	300.048	372.733	-0.300456	0.286773	0.516517	FALSE	285.013	150.846	0.87385	2.11e-05	0.000377117	FALSE	Additivity
TraesCS2D02G417000	392.006	150.985	1.336	0.000842508	0.00543277	UP	232.134	377.092	-0.655792	0.0626353	0.194609	FALSE	220.523	141.372	0.602271	0.00672899	0.0474248	FALSE	Additivity
TraesCS4A02G349100	335.799	155.785	1.09871	2.37e-07	3.39e-06	UP	217.912	323.741	-0.559488	0.00598554	0.0354447	FALSE	207.012	145.922	0.483293	0.00939169	0.0614704	FALSE	Additivity
TraesCS4B02G197600	396.975	165.283	1.21991	0.00518094	0.0251979	UP	187.054	381.459	-0.94777	0.0148709	0.0704196	FALSE	177.703	154.767	0.187434	0.405797	0.705674	FALSE	Additivity
TraesCS5A02G269500	342.509	142.947	1.24234	1.85e-05	0.000183741	UP	166.973	329.672	-0.948035	0.000300701	0.00327094	FALSE	158.609	133.909	0.234321	0.244371	0.547311	FALSE	Additivity
TraesCS3A02G233300	322.732	135.993	1.22853	1.92e-05	0.000189821	UP	168.519	310.59	-0.840385	0.00604243	0.0357026	FALSE	160.108	127.385	0.309276	0.184359	0.468795	FALSE	Additivity
TraesCS3A02G391100	331.422	162.927	1.00917	0.000298138	0.00221551	UP	216.246	319.188	-0.545045	0.0257562	0.105102	FALSE	205.433	152.555	0.40101	0.0785145	0.279153	FALSE	Additivity
TraesCS6D02G286000	436.9	150.827	1.47843	0.000886028	0.0056725	UP	208.522	419.964	-0.929209	0.0182653	0.0816899	FALSE	198.101	141.219	0.454469	0.0531382	0.215899	FALSE	Additivity
TraesCS1B02G024800	480.025	99.0484	2.25169	1.64e-18	9.1e-17	UP	207.32	462.466	-1.13229	8.12e-08	2.5e-06	DOWN	196.945	92.7607	1.02856	1.31e-06	3.18e-05	UP	Additivity
novel.904	543.186	25.0381	4.35857	2e-39	6.43e-37	UP	243.509	524.405	-1.06941	4.73e-05	0.000700699	DOWN	231.334	23.4479	2.97715	6.89e-27	1.24e-24	UP	Additivity
TraesCS5D02G279100	433.521	192.486	1.13096	0.00903025	0.0397559	UP	205.005	416.755	-0.952131	0.00996121	0.052353	FALSE	194.751	180.216	0.103889	0.666567	0.870199	FALSE	Additivity
novel.10596	318.9	97.5479	1.59799	0.00696619	0.032185	UP	306.183	307.382	-0.00551463	0.982275	0.991899	FALSE	290.848	91.4579	0.932537	0.043702	0.189043	FALSE	Additivity
TraesCS7B02G333700	322.039	115.641	1.46006	4.34e-08	6.96e-07	UP	170.855	310.238	-0.835828	0.000554991	0.00540305	FALSE	162.302	108.319	0.556913	0.00586773	0.0426836	FALSE	Additivity
TraesCS2D02G387900	323.84	157.898	1.01853	0.000866401	0.00556483	UP	153.804	311.618	-0.97591	0.000788246	0.00716104	FALSE	146.096	147.878	-0.01677	0.932221	0.980183	FALSE	Additivity
TraesCS1A02G119500	377.115	156.001	1.23617	0.00222463	0.0124748	UP	245.059	362.756	-0.523139	0.17192	0.377862	FALSE	232.82	146.13	0.627715	0.00792883	0.0539178	FALSE	Additivity
novel.9638	552.065	59.1484	3.09467	2.64e-11	6.64e-10	UP	157.101	531.439	-1.6967	1.84e-10	9.13e-09	DOWN	149.251	55.3553	1.18917	0.000652125	0.00715607	UP	Additivity
TraesCS6A02G281000	352.185	147.785	1.2152	0.00272094	0.014742	UP	221.807	338.543	-0.565793	0.131903	0.320296	FALSE	210.71	138.422	0.581867	0.00181615	0.01668	FALSE	Additivity
TraesCS4B02G238700	442.147	202.804	1.09626	0.00333334	0.0174848	UP	259.451	425.234	-0.672319	0.0448773	0.154622	FALSE	246.465	189.934	0.359559	0.071161	0.261556	FALSE	Additivity
TraesCS2A02G566600	304.774	146.51	1.04783	1.34e-05	0.000136743	UP	214.275	293.684	-0.446816	0.018298	0.0817923	FALSE	203.542	137.224	0.542089	0.00854131	0.0570906	FALSE	Additivity
TraesCS2B02G315100	435.987	202.415	1.07184	0.0101152	0.0435797	UP	253.006	419.461	-0.683447	0.0524601	0.172495	FALSE	240.321	189.514	0.317925	0.188216	0.474229	FALSE	Additivity
TraesCS7A02G537200	774.696	57.1107	3.52268	1.3e-09	2.6e-08	UP	152.612	743.632	-1.96598	9.13e-05	0.00121723	DOWN	144.97	53.4729	1.2553	5.73e-05	0.000908251	UP	Additivity
TraesCS2A02G554200	395.482	183.636	1.1006	3.76e-09	7.09e-08	UP	230.697	381.189	-0.712392	0.000128418	0.00161801	FALSE	219.149	172.009	0.336499	0.0632859	0.242418	FALSE	Additivity
TraesCS1D02G274600	411.517	174.389	1.20564	0.00171516	0.00999664	UP	252.319	395.844	-0.618669	0.0447064	0.154236	FALSE	239.685	163.284	0.511979	0.0396023	0.176405	FALSE	Additivity
TraesCS7B02G057400	617.322	15.8423	5.15119	3.8e-43	1.62e-40	UP	145.882	595.329	-1.91825	5.84e-09	2.22e-07	DOWN	138.575	14.8353	2.78935	6.55e-19	6.95e-17	UP	Additivity
TraesCS6D02G120700	348.982	136.508	1.30416	0.0042252	0.0212684	UP	252.045	336.336	-0.386332	0.302192	0.533074	FALSE	239.459	127.889	0.815948	0.0038518	0.0306158	FALSE	Additivity
TraesCS3B02G552100	361.913	172.246	1.0483	0.00233206	0.0129818	UP	261.311	348.092	-0.392445	0.217612	0.43701	FALSE	248.237	161.332	0.599521	0.000792124	0.00842678	FALSE	Additivity
TraesCS4D02G039500	332.107	161.963	1.01333	0.00315793	0.0167197	UP	198.288	319.372	-0.652431	0.0404744	0.144051	FALSE	188.369	151.679	0.298511	0.116715	0.358042	FALSE	Additivity
TraesCS6B02G357800	388.455	158.172	1.27802	2.14e-06	2.59e-05	UP	226.887	374.102	-0.703981	0.00154349	0.0123551	FALSE	215.517	148.109	0.511186	0.0134681	0.0811854	FALSE	Additivity
TraesCS3A02G259900	437.556	60.6574	2.77332	3.39e-12	9.43e-11	UP	169.805	421.157	-1.26091	4.82e-06	9.7e-05	DOWN	161.317	56.8262	1.33518	8.39e-06	0.000166499	UP	Additivity
TraesCS1D02G293900	448.828	178.583	1.29289	0.00101405	0.00636476	UP	319.633	431.652	-0.401823	0.286876	0.516629	FALSE	303.634	167.324	0.779674	0.00428549	0.0333028	FALSE	Additivity
TraesCS3D02G535700	405.897	196.001	1.02946	0.00154653	0.00916275	UP	298.879	390.398	-0.366435	0.240548	0.464764	FALSE	283.92	183.556	0.59829	0.00251853	0.0217553	FALSE	Additivity
TraesCS6B02G435100	525.184	66.7512	2.79104	1.17e-06	1.48e-05	UP	146.831	504.148	-1.55831	0.00113779	0.00961476	DOWN	139.495	62.4868	1.01505	0.000961001	0.00991552	UP	Additivity
TraesCS6D02G399000	288.699	142.622	1.00706	1.3e-05	0.000133284	UP	173.09	278.037	-0.665228	0.00410343	0.0265747	FALSE	164.438	133.58	0.285978	0.147766	0.412564	FALSE	Additivity
TraesCS7D02G160300	348.081	125.709	1.4458	7.53e-07	9.83e-06	UP	195.007	335.086	-0.752316	0.00557259	0.0335699	FALSE	185.246	117.753	0.619754	0.00237331	0.0207123	FALSE	Additivity
TraesCS2A02G182800	414.191	145.497	1.44475	0.00266436	0.0144921	UP	284.872	397.829	-0.433685	0.318695	0.55034	FALSE	270.613	136.268	0.951829	1.18e-07	3.66e-06	FALSE	Additivity
TraesCS2B02G398000	470.584	46.9948	3.10708	1.3e-07	1.94e-06	UP	250.122	451.476	-0.587168	0.382402	0.6123	FALSE	237.557	44.0331	1.50062	NA	1	FALSE	Additivity
TraesCS6D02G212900	743.25	10.8704	5.91092	4.44e-45	2.22e-42	UP	77.2179	717.083	-3.03175	1.82e-19	2.32e-17	DOWN	73.352	10.1844	2.34671	2.96e-11	1.57e-09	UP	Additivity
TraesCS2D02G371300	398.297	155.937	1.30219	0.00387933	0.0198348	UP	171.279	382.79	-1.05324	0.0121069	0.0607039	FALSE	162.711	146.064	0.148164	0.466843	0.750704	FALSE	Additivity
TraesCS7D02G329300	466.63	128.878	1.74504	0.00201121	0.0114423	UP	222.72	448.257	-0.925206	0.0208752	0.0901855	FALSE	211.592	120.613	0.676762	0.0508403	0.209391	FALSE	Additivity
TraesCS6A02G392700	332.825	149.808	1.13945	2.52e-06	3e-05	UP	182.513	320.906	-0.79988	2.45e-05	0.000399954	FALSE	173.375	140.273	0.286325	0.205873	0.498892	FALSE	Additivity
TraesCS1D02G104800	317.785	151.717	1.04846	0.000707052	0.0046708	UP	194.582	306.04	-0.624676	0.0347642	0.129881	FALSE	184.852	142.106	0.363948	0.0578013	0.227935	FALSE	Additivity
TraesCS5B02G181300	314.91	145.412	1.09827	0.000114082	0.000950136	UP	268.272	303.229	-0.169388	0.54943	0.746928	FALSE	254.842	136.202	0.861034	1.46e-05	0.000271495	FALSE	Additivity
TraesCS1D02G344700	450.326	82.8845	2.38272	9.47e-11	2.22e-09	UP	194.752	433.02	-1.07411	0.00328488	0.0223034	DOWN	185.045	77.6209	1.13283	4.19e-05	0.000693883	UP	Additivity
TraesCS7D02G323100	355.766	162.074	1.10589	0.00315081	0.0166873	UP	234.03	342.114	-0.519107	0.106387	0.278406	FALSE	222.331	151.778	0.515252	0.0278555	0.138698	FALSE	Additivity
TraesCS5A02G152700	494.823	62.6078	2.85336	4.55e-09	8.46e-08	UP	180.749	475.265	-1.26324	0.00289876	0.0202091	DOWN	171.699	58.6462	1.44555	1.5e-09	6.55e-08	UP	Additivity
TraesCS2D02G431500	592.34	9.68383	4.60475	2.13e-06	2.57e-05	UP	22.8554	568.734	-1.22444	0.0750772	0.220282	FALSE	21.7029	9.07404	0.279156	0.475726	0.756515	FALSE	Additivity
TraesCSU02G044100	544.321	11.3893	5.25208	1.38e-20	9.4e-19	UP	144.507	523.828	-1.79035	3.98e-11	2.17e-09	DOWN	137.284	10.6796	1.82725	8.6e-05	0.00128828	UP	Additivity
TraesCS5D02G355000	363.805	142.103	1.34054	4.33e-07	5.91e-06	UP	203.437	350.468	-0.763727	0.00106315	0.00910004	FALSE	193.251	133.115	0.515352	0.00879414	0.0583571	FALSE	Additivity
TraesCS1D02G191100	354.334	49.4334	2.76916	8.75e-13	2.62e-11	UP	128.075	341.011	-1.33848	3.38e-05	0.000524211	DOWN	121.69	46.3243	1.20046	0.000223739	0.00290609	UP	Additivity
TraesCS1A02G143900	314.889	150.143	1.04565	0.00227411	0.0127051	UP	230.795	303.363	-0.375348	0.22508	0.445939	FALSE	219.266	140.583	0.595679	0.012952	0.078766	FALSE	Additivity
TraesCS4A02G061900	418.055	28.9456	3.71312	1.58e-16	7.02e-15	UP	94.6853	401.951	-1.94273	1.13e-07	3.38e-06	DOWN	89.9542	27.1249	1.50328	2.17e-06	4.98e-05	UP	Additivity
TraesCS5D02G190600	296.024	131.055	1.13591	0.00910153	0.0399978	UP	226.382	284.822	-0.309694	0.383472	0.61324	FALSE	215.082	122.736	0.723158	0.0130163	0.0790648	FALSE	Additivity
TraesCS7B02G016800	349.153	163.679	1.07174	0.00141778	0.0085017	UP	164.107	337.426	-0.986812	0.00210999	0.0158028	FALSE	155.885	153.313	0.0243295	0.898274	0.968832	FALSE	Additivity
TraesCS4B02G305400	464.111	132.008	1.71102	0.00187283	0.0107737	UP	221.742	445.651	-0.894335	0.0506256	0.168345	FALSE	210.659	123.565	0.666799	0.0356908	0.164291	FALSE	Additivity
TraesCS4B02G067800	419.022	108.252	1.92241	6.69e-11	1.59e-09	UP	214.091	403.355	-0.882528	0.000789817	0.0071727	FALSE	203.373	101.407	0.957574	1.28e-06	3.11e-05	FALSE	Additivity
TraesCS4A02G310100	420.459	70.33	2.51946	3.48e-12	9.7e-11	UP	154.345	404.766	-1.31255	8.59e-05	0.00115669	DOWN	146.639	65.89	1.06348	2.73e-05	0.00047558	UP	Additivity
TraesCS2D02G203300	350.794	164.267	1.07639	0.000245588	0.00187029	UP	192.274	337.668	-0.785126	0.00254331	0.0182661	FALSE	182.646	153.826	0.234032	0.241461	0.543829	FALSE	Additivity
TraesCS2D02G161300	357.473	174.366	1.02001	0.000421319	0.00298763	UP	230.277	344.188	-0.558514	0.0399702	0.142779	FALSE	218.752	163.331	0.40534	0.0250047	0.128178	FALSE	Additivity
TraesCS1A02G342500	287.469	106.457	1.39842	0.000153232	0.00123251	UP	163.915	276.754	-0.725017	0.0109061	0.0560989	FALSE	155.72	99.6769	0.58456	0.0315784	0.151015	FALSE	Additivity
TraesCS1D02G222600	528.319	33.8371	3.89891	1.7e-42	6.82e-40	UP	211.95	509.16	-1.22988	1.76e-07	5.02e-06	DOWN	201.353	31.6921	2.43147	7.11e-21	8.74e-19	UP	Additivity
TraesCS2A02G560400	542.153	11.6221	5.45969	8.75e-62	1.16e-58	UP	214.706	522.733	-1.26242	1.34e-11	7.76e-10	DOWN	203.938	10.8865	3.72722	4.89e-36	1.51e-33	UP	Additivity
TraesCS7B02G461600	346.557	123.631	1.46993	3.65e-08	5.91e-07	UP	178.773	333.758	-0.874343	0.000335938	0.00358755	FALSE	169.809	115.816	0.521405	0.0189705	0.10471	FALSE	Additivity
TraesCS6B02G286700	380.223	175.831	1.09114	0.000764695	0.00499445	UP	204.641	365.733	-0.797793	0.00957799	0.0509213	FALSE	194.404	164.686	0.229942	0.206658	0.499909	FALSE	Additivity
TraesCS2A02G538200	329.548	153.444	1.09212	3.8e-06	4.39e-05	UP	217.486	317.378	-0.53347	0.0106031	0.0549478	FALSE	206.593	143.742	0.501624	0.0082906	0.0557477	FALSE	Additivity
TraesCS5B02G271800	375.64	167.261	1.12874	0.00769435	0.0348922	UP	194.546	361.251	-0.836472	0.017638	0.0798137	FALSE	184.82	156.589	0.219235	0.393727	0.695819	FALSE	Additivity
TraesCS5B02G105400	348.718	141.288	1.26018	0.00272368	0.014753	UP	181.875	335.151	-0.817456	0.0303809	0.117928	FALSE	172.755	132.328	0.357528	0.112101	0.349016	FALSE	Additivity
TraesCS2B02G129600	662.83	21.8408	4.5912	1.66e-14	6.01e-13	UP	88.2174	635.846	-2.46098	7.37e-07	1.83e-05	DOWN	83.8075	20.4668	1.70877	6.81e-07	1.78e-05	UP	Additivity
TraesCS2A02G028700	557.441	13.431	5.04948	9.21e-19	5.25e-17	UP	124.909	535.05	-1.83879	0.000118952	0.00152151	DOWN	118.69	12.5839	2.6398	1.93e-13	1.31e-11	UP	Additivity
TraesCS4B02G274200	286.639	137.182	1.04931	2.5e-05	0.000241312	UP	225.211	276.169	-0.288559	0.136483	0.326875	FALSE	213.943	128.454	0.692963	0.00117064	0.0116513	FALSE	Additivity
TraesCS7B02G219800	341.868	140.202	1.27314	1.95e-07	2.82e-06	UP	179.3	329.514	-0.845892	0.00178926	0.0138582	FALSE	170.352	131.324	0.353602	0.116546	0.357743	FALSE	Additivity
TraesCS3A02G403600	348.7	168.216	1.03392	0.00061777	0.00415293	UP	208.798	335.536	-0.65561	0.0232907	0.0976011	FALSE	198.36	157.574	0.316248	0.113514	0.35179	FALSE	Additivity
TraesCS3B02G524700	412.178	119.25	1.6652	0.00598911	0.0284157	UP	269.92	395.786	-0.500224	0.237217	0.461135	FALSE	256.443	111.635	0.766738	0.0865443	0.296831	FALSE	Additivity
novel.523	378.958	151.76	1.30493	1.27e-07	1.9e-06	UP	184.319	365.519	-0.961456	4.45e-05	0.000663487	FALSE	175.087	142.166	0.279965	0.219467	0.516555	FALSE	Additivity
TraesCS5B02G227700	490.187	112.432	2.00177	0.00031266	0.00230612	UP	226.719	470.832	-0.947121	0.0308027	0.11909	FALSE	215.408	105.244	0.882302	0.00748936	0.0516582	FALSE	Additivity
TraesCS7D02G427900	369.487	180.525	1.00529	0.0105892	0.045235	UP	181.393	357.007	-0.872559	0.0518588	0.171143	FALSE	172.283	169.093	0.0243124	0.9385	0.981992	FALSE	Additivity
TraesCS4A02G207800	362.215	120.862	1.55117	3.75e-06	4.33e-05	UP	246.361	348.464	-0.474719	0.134672	0.324399	FALSE	234.039	113.197	0.998076	5.76e-07	1.53e-05	FALSE	Additivity
TraesCS5A02G309700	315.654	112.525	1.47375	1.99e-10	4.47e-09	UP	219.741	304.159	-0.457397	0.0403689	0.143799	FALSE	208.753	105.4	0.939656	2.02e-06	4.66e-05	FALSE	Additivity
TraesCS6B02G034300	510.106	21.5337	4.44267	2.88e-31	4.84e-29	UP	168.19	491.569	-1.46983	3.44e-06	7.18e-05	DOWN	159.779	20.1661	2.7174	4e-25	6.43e-23	UP	Additivity
novel.4434	351.858	171.473	1.02543	1.45e-05	0.000147438	UP	200.639	339.529	-0.743612	0.000331816	0.00355215	FALSE	190.583	160.617	0.23238	0.254104	0.558792	FALSE	Additivity
TraesCS2B02G098500	362.16	148.152	1.26621	5.68e-05	0.00050546	UP	231.821	348.454	-0.559744	0.0696776	0.209426	FALSE	220.237	138.764	0.634088	0.00159909	0.0150667	FALSE	Additivity
TraesCS3D02G126500	539.149	58.147	2.98725	8.83e-07	1.14e-05	UP	147.397	517.011	-1.52254	0.0041131	0.0266121	DOWN	140.032	54.4557	1.25954	3.67e-07	1.02e-05	UP	Additivity
TraesCS5B02G458300	552.339	144.461	1.7584	0.0102252	0.0439785	UP	186.974	529.394	-1.22646	0.0289149	0.113938	FALSE	177.623	135.208	0.344155	0.262463	0.569007	FALSE	Additivity
novel.8683	282.988	113.576	1.30512	1.04e-10	2.42e-09	UP	222.849	272.756	-0.286622	0.124724	0.309073	FALSE	211.693	106.378	0.942661	2.42e-06	5.48e-05	FALSE	Additivity
TraesCS5D02G217400	537.818	47.3655	3.43254	4.5e-24	4.22e-22	UP	144.989	517.862	-1.71178	2.75e-06	5.91e-05	DOWN	137.734	44.3687	1.44657	1.12e-06	2.75e-05	UP	Additivity
novel.10119	556.516	0.638272	8.49482	9.61e-36	2.42e-33	UP	233.592	536.537	-1.17062	1.65e-07	4.74e-06	DOWN	221.885	0.598217	5.60524	3.17e-51	2.11e-48	UP	Additivity
TraesCS4A02G377600	290.75	136.003	1.08491	1.07e-06	1.35e-05	UP	190.229	280.37	-0.550523	0.00305086	0.0210561	FALSE	180.698	127.396	0.477216	0.0187655	0.10387	FALSE	Additivity
TraesCS7B02G340200	436.741	54.0587	2.99029	1.16e-41	4.43e-39	UP	181.102	420.977	-1.19441	8.7e-10	3.86e-08	DOWN	172.046	50.6363	1.6556	2.37e-13	1.59e-11	UP	Additivity
TraesCS7B02G431600	422.844	20.5159	4.29697	5.67e-50	3.96e-47	UP	199.677	407.908	-1.01209	1.56e-07	4.5e-06	DOWN	189.691	19.2089	3.0002	7.89e-30	1.68e-27	UP	Additivity
TraesCS3A02G169200	321.659	99.4046	1.66233	1.64e-07	2.39e-06	UP	155.421	309.506	-0.952684	0.000939329	0.00823496	FALSE	147.632	93.1202	0.620959	0.00664755	0.0470056	FALSE	Additivity
TraesCS5A02G061000	319.005	126.938	1.31338	8.76e-07	1.13e-05	UP	150.083	307.277	-0.999297	0.000111272	0.00144275	FALSE	142.581	118.879	0.246084	0.295975	0.60633	FALSE	Additivity
TraesCS3A02G315100	338.25	65.8286	2.30677	2.07e-10	4.65e-09	UP	154.808	325.427	-1.01562	0.00164405	0.0129833	DOWN	147.066	61.6543	1.16149	2.92e-06	6.49e-05	UP	Additivity
TraesCS5B02G329500	313.231	111.205	1.48098	3.38e-12	9.42e-11	UP	223.58	301.948	-0.425903	0.0262651	0.106505	FALSE	212.374	104.144	0.978725	6.78e-07	1.77e-05	FALSE	Additivity
TraesCS4D02G303600	470.513	113.652	1.93106	0.000502258	0.00347643	UP	203.05	451.587	-1.01504	0.0312767	0.120407	FALSE	192.894	106.393	0.772802	0.00556411	0.040954	FALSE	Additivity
novel.1043	337.778	122.353	1.44655	8.26e-09	1.48e-07	UP	243.425	325.807	-0.412923	0.0378538	0.137681	FALSE	231.224	114.611	0.95368	7.73e-06	0.000154931	FALSE	Additivity
TraesCS3D02G014100	361.911	113.91	1.59044	0.00131761	0.00798681	UP	217.541	348.864	-0.661369	0.00713878	0.0406448	FALSE	206.646	106.613	0.793477	0.0222407	0.117786	FALSE	Additivity
TraesCS5B02G270000	284.437	126.156	1.15097	0.00047385	0.00330412	UP	165.735	273.649	-0.690583	0.0215442	0.0923459	FALSE	157.449	118.162	0.389738	0.0908262	0.305957	FALSE	Additivity
TraesCS7D02G465900	485.601	14.3034	4.76016	5.57e-16	2.36e-14	UP	57.2901	467.581	-2.72286	4.42e-10	2.05e-08	DOWN	54.4207	13.4058	1.5974	2.87e-05	0.000497099	UP	Additivity
TraesCS2B02G100300	473.232	0.319136	8.63345	6.73e-31	1.1e-28	UP	215.102	455.826	-1.05636	3.21e-06	6.76e-05	DOWN	204.319	0.299108	5.60058	6.83e-49	4.17e-46	UP	Additivity
novel.11794	543.948	0	9.11689	5.53e-27	6.74e-25	UP	69.2516	523.216	-2.65963	9.79e-11	5.09e-09	DOWN	65.7863	0	3.96083	1.85e-19	2.07e-17	UP	Additivity
TraesCSU02G156100	418.756	70.192	2.55003	3.04e-22	2.42e-20	UP	162.286	404.029	-1.27945	7.47e-08	2.31e-06	DOWN	154.167	65.7613	1.12914	1.39e-05	0.000260066	UP	Additivity
novel.7109	592.809	0	9.14416	1.08e-26	1.29e-24	UP	241.527	570.452	-1.12762	0.00681381	0.03923	DOWN	229.471	0	5.60823	5.88e-45	2.91e-42	UP	Additivity
novel.810	290.412	106.96	1.42532	3.96e-09	7.43e-08	UP	213.631	280.203	-0.382356	0.086696	0.242789	FALSE	202.934	100.198	0.95739	1.21e-05	0.000230026	FALSE	Additivity
TraesCS7D02G357300	323.188	143.558	1.14297	0.00139831	0.00840307	UP	271.92	310.859	-0.181833	0.585969	0.772578	FALSE	258.345	134.485	0.88207	9.94e-05	0.00145498	FALSE	Additivity
TraesCS1A02G285600	335.08	155.436	1.09942	1.9e-06	2.31e-05	UP	218.634	323.151	-0.554466	0.00255907	0.0183588	FALSE	207.693	145.569	0.487515	0.0195153	0.10689	FALSE	Additivity
TraesCS3D02G205600	310.119	150.138	1.0182	0.00795657	0.0358682	UP	190.76	298.371	-0.611135	0.0592404	0.187538	FALSE	181.213	140.573	0.341815	0.141229	0.401018	FALSE	Additivity
novel.11788	424.544	0.319136	8.481	2.1e-29	3.06e-27	UP	82.5112	409.821	-2.21629	1.71e-14	1.36e-12	DOWN	78.3937	0.299108	4.273	1.63e-24	2.48e-22	UP	Additivity
novel.4170	485.385	23.0285	4.33675	1.02e-53	9.03e-51	UP	141.705	467.634	-1.67281	5.11e-12	3.1e-10	DOWN	134.626	21.575	2.34849	6.7e-16	5.67e-14	UP	Additivity
TraesCS5A02G407300	275.581	127.909	1.08548	0.00142878	0.00855959	UP	215.386	265.163	-0.285444	0.352467	0.58411	FALSE	204.627	119.801	0.71346	0.00470546	0.035907	FALSE	Additivity
TraesCS7A02G200600	286.101	136.065	1.0435	0.00659125	0.0307603	UP	196.537	275.751	-0.458387	0.189734	0.401692	FALSE	186.698	127.464	0.524069	0.00874345	0.0580932	FALSE	Additivity
TraesCS3B02G397600	319.061	125.144	1.31336	0.000693047	0.00458925	UP	222.845	306.691	-0.430517	0.22919	0.451002	FALSE	211.69	117.222	0.81464	2.83e-05	0.000490438	FALSE	Additivity
TraesCS6A02G306800	346.322	160.208	1.09115	0.000735325	0.00482846	UP	204.256	333.271	-0.674785	0.0236411	0.098713	FALSE	194.044	150.033	0.353345	0.0821172	0.287233	FALSE	Additivity
TraesCS5D02G462500	404.898	53.9418	2.83515	8.21e-14	2.74e-12	UP	114.533	389.811	-1.66745	6.2e-07	1.56e-05	DOWN	108.808	50.5294	1.01053	0.000170809	0.00230456	UP	Additivity
TraesCS7D02G191200	323.256	152.252	1.07527	1.37e-05	0.000140111	UP	167.868	311.282	-0.868881	9.67e-05	0.00127995	FALSE	159.468	142.603	0.155718	0.433138	0.727388	FALSE	Additivity
TraesCS4A02G175900	338.092	115.171	1.52964	1.88e-07	2.72e-06	UP	199.726	325.481	-0.681835	0.00733343	0.0414946	FALSE	189.721	107.846	0.761308	0.00104302	0.010603	FALSE	Additivity
TraesCS3D02G175600	366.721	105.179	1.77287	4.85e-09	8.96e-08	UP	175.02	352.892	-0.975074	0.000301091	0.00327376	FALSE	166.261	98.5309	0.717242	0.000582801	0.00649449	FALSE	Additivity
TraesCS4A02G376500	320.536	104.989	1.59816	1.5e-12	4.36e-11	UP	176.497	309.08	-0.782654	0.00199459	0.0151141	FALSE	167.672	98.3468	0.717476	0.00270428	0.0230076	FALSE	Additivity
TraesCS1D02G273500	329.161	126.829	1.32223	0.00413136	0.0208795	UP	157.456	316.455	-0.92626	0.0186219	0.082913	FALSE	149.598	118.739	0.297201	0.309757	0.620249	FALSE	Additivity
TraesCS4D02G172600	351.024	151.914	1.17794	0.00147048	0.00877191	UP	205.827	337.591	-0.670034	0.0539049	0.175928	FALSE	195.516	142.269	0.435888	0.0314452	0.150597	FALSE	Additivity
novel.4500	406.48	73.5628	2.37445	1.45e-07	2.14e-06	UP	185.639	390.956	-1.00924	0.00355438	0.0237563	DOWN	176.356	68.8688	1.21263	2.55e-05	0.000446915	UP	Additivity
TraesCS3D02G414700	258.154	124.771	1.03931	2.22e-07	3.18e-06	UP	180.124	248.936	-0.459789	0.00979644	0.0517485	FALSE	171.104	116.86	0.522325	0.00785264	0.0535498	FALSE	Additivity
novel.6500	298.546	118.619	1.31266	5.43e-06	6.06e-05	UP	234.106	287.729	-0.284219	0.344787	0.576883	FALSE	222.39	111.099	0.935074	6.17e-05	0.000967225	FALSE	Additivity
TraesCS7D02G479800	309.243	113.622	1.41961	6.2e-06	6.82e-05	UP	170.64	297.593	-0.760002	0.0185638	0.0827186	FALSE	162.13	106.415	0.560832	0.0265404	0.133844	FALSE	Additivity
TraesCS4B02G182600	324.842	145.056	1.14433	0.000155292	0.00124679	UP	152.817	312.757	-0.993348	0.000362293	0.00381194	FALSE	145.172	135.851	0.0923264	0.653123	0.863698	FALSE	Additivity
TraesCS3D02G408900	436.913	110.281	1.84832	0.00223352	0.0125161	UP	223.487	418.961	-0.776678	0.126832	0.312569	FALSE	212.324	103.239	0.935483	0.000859745	0.00901827	FALSE	Additivity
TraesCS6A02G334300	296.581	142.532	1.04618	2.23e-05	0.000217478	UP	142.693	285.739	-0.97395	3.82e-05	0.000581447	FALSE	135.554	133.485	0.0222512	0.918191	0.97587	FALSE	Additivity
TraesCS3B02G290800	348.91	129.467	1.37408	0.00294341	0.0157575	UP	163.713	335.058	-0.936822	0.0263649	0.106771	FALSE	155.528	121.245	0.33798	0.135386	0.390534	FALSE	Additivity
TraesCS6B02G152100	319.219	136.906	1.19069	0.00129007	0.00784426	UP	180.833	306.964	-0.714511	0.0439727	0.15248	FALSE	171.795	128.196	0.388684	0.123521	0.370468	FALSE	Additivity
TraesCS1A02G311000	390.759	123.258	1.56881	0.00461457	0.0228808	UP	156.381	374.945	-1.1022	0.0222861	0.0945952	FALSE	148.553	115.407	0.337474	0.166841	0.442656	FALSE	Additivity
TraesCS2A02G586500	493.549	73.1807	2.49378	0.00033693	0.00246264	UP	161.902	474.711	-1.03672	0.129094	0.316063	FALSE	153.862	68.4954	0.633019	0.17274	0.451386	FALSE	Additivity
TraesCS5B02G244000	369.333	113.714	1.62433	0.000872215	0.00559483	UP	209.1	355.053	-0.68606	0.118233	0.298517	FALSE	198.617	106.488	0.849794	4.67e-05	0.000761602	FALSE	Additivity
TraesCS1B02G188300	305.544	127.881	1.21707	0.00271498	0.0147146	UP	267.63	293.757	-0.125765	0.717887	0.858	FALSE	254.226	119.751	0.999631	5.52e-05	0.000879583	FALSE	Additivity
TraesCS5B02G535600	647.201	1.3135	8.20302	4e-45	2.03e-42	UP	67.1622	623.535	-3.12595	4.75e-40	2.82e-37	DOWN	63.8094	1.2293	3.69261	2.42e-19	2.67e-17	UP	Additivity
TraesCS2D02G177200	341.979	97.227	1.77795	1.26e-07	1.88e-06	UP	186.757	329.144	-0.788219	0.00327043	0.0222234	FALSE	177.407	91.0368	0.885367	0.000513671	0.00582924	FALSE	Additivity
TraesCS6B02G364000	351.112	91.4901	1.89455	1.53e-07	2.25e-06	UP	184.77	337.589	-0.81546	0.0196337	0.0861789	FALSE	175.548	85.6871	0.964676	4.33e-05	0.000714884	FALSE	Additivity
TraesCS2B02G578000	626.722	6.21884	6.35705	6.02e-39	1.83e-36	UP	71.0136	602.689	-2.88628	4.63e-16	4.27e-14	DOWN	67.4699	5.82118	2.71987	1.18e-12	7.3e-11	UP	Additivity
TraesCS1D02G196400	379.33	152.345	1.25824	0.0098016	0.0425106	UP	237.767	364.447	-0.553326	0.207458	0.424505	FALSE	225.865	142.646	0.612792	0.0131022	0.0794474	FALSE	Additivity
TraesCS1D02G245700	337.233	108.833	1.56857	0.000641346	0.00429476	UP	158.338	323.92	-0.943506	0.0204724	0.0888965	FALSE	150.432	101.912	0.51621	0.0461555	0.196044	FALSE	Additivity
novel.7537	265.048	114.019	1.20944	7.87e-08	1.22e-06	UP	166.27	255.539	-0.60367	0.00981066	0.0518053	FALSE	157.927	106.802	0.526323	0.0287316	0.141665	FALSE	Additivity
TraesCS7B02G297200	305.421	135.191	1.15903	1.89e-05	0.000186688	UP	182.739	294.059	-0.662134	0.0124783	0.0620591	FALSE	173.596	126.625	0.430376	0.0381753	0.1719	FALSE	Additivity
TraesCS5B02G449800	319.474	98.0615	1.6799	2.82e-09	5.39e-08	UP	184.33	307.537	-0.707657	0.0139577	0.0672652	FALSE	175.129	91.8555	0.871744	0.000152465	0.00209079	FALSE	Additivity
TraesCS2A02G464900	285.396	110.777	1.35029	4.66e-08	7.45e-07	UP	174.369	275.103	-0.637013	0.0114211	0.0581346	FALSE	165.661	103.742	0.633354	0.00502073	0.0377936	FALSE	Additivity
TraesCS1D02G392500	199.452	37.5589	2.23421	0.000349882	0.00254545	UP	83.4405	191.732	-1.07709	0.0142845	0.0683898	FALSE	79.2796	35.2074	0.87101	0.0333026	0.156748	FALSE	Additivity
TraesCS6A02G146900	398.964	91.8944	2.03553	1.23e-05	0.000127379	UP	208.669	383.763	-0.814715	0.0307678	0.118991	FALSE	198.285	86.053	0.999982	0.00439804	0.0339959	FALSE	Additivity
novel.5685	348.8	109.097	1.6511	5.06e-09	9.35e-08	UP	215.808	335.849	-0.621975	0.00554211	0.0334267	FALSE	205.008	102.152	0.944506	1.5e-05	0.000279024	FALSE	Additivity
TraesCS4B02G217100	353.254	129.037	1.39662	0.00239306	0.0132644	UP	200.374	339.746	-0.719675	0.0294807	0.115414	FALSE	190.353	120.791	0.579229	0.0542186	0.218601	FALSE	Additivity
TraesCS1A02G018600	528.906	1.27654	7.82581	2.99e-35	7.16e-33	UP	164.366	509.186	-1.56385	6.12e-08	1.92e-06	DOWN	156.142	1.19643	4.93023	1.12e-39	4.24e-37	UP	Additivity
TraesCS5B02G463300	640.122	51.0458	3.40187	1.17e-08	2.04e-07	UP	164.289	614.086	-1.63144	0.00129123	0.0106729	DOWN	156.069	47.7915	1.56452	1.13e-09	5.03e-08	UP	Additivity
TraesCS6B02G335400	341.214	141.391	1.22856	0.00401844	0.0204055	UP	169.797	328.023	-0.874387	0.0258388	0.105293	FALSE	161.304	132.402	0.266239	0.258183	0.563455	FALSE	Additivity
TraesCS3A02G207800	264.678	120.321	1.12938	5.79e-09	1.06e-07	UP	165.288	255.121	-0.614101	0.00178258	0.0138229	FALSE	157.024	112.701	0.454932	0.0245693	0.126454	FALSE	Additivity
TraesCS4A02G331100	377.323	36.1908	3.22411	1.42e-10	3.25e-09	UP	98.8695	362.532	-1.6553	0.000382743	0.00399599	DOWN	93.946	33.9078	1.26366	9.91e-05	0.00145077	UP	Additivity
TraesCS1D02G015300	334.764	135.094	1.2882	1.54e-05	0.00015537	UP	192.347	323.138	-0.719039	0.0112085	0.0573313	FALSE	182.718	126.523	0.506098	0.00774928	0.0530239	FALSE	Additivity
TraesCS5D02G547300	329.974	0	8.66434	1.03e-24	1.02e-22	UP	34.2385	318.313	-3.06416	1.22e-23	2.22e-21	DOWN	32.533	0	3.16484	3.62e-12	2.13e-10	UP	Additivity
TraesCS7A02G467100	280.304	139.008	1.00204	1.87e-06	2.28e-05	UP	187.414	270.356	-0.519257	0.00796686	0.0442266	FALSE	178.029	130.188	0.427519	0.0321333	0.152825	FALSE	Additivity
TraesCS2B02G491600	324.576	114.875	1.48348	9.41e-10	1.93e-08	UP	206.196	312.845	-0.585209	0.0125636	0.0623551	FALSE	195.868	107.594	0.82381	3.67e-05	0.000618412	FALSE	Additivity
TraesCS2A02G419900	320.436	134.818	1.19987	0.00932895	0.0408397	UP	173.86	308.061	-0.761425	0.0493054	0.165368	FALSE	165.163	126.217	0.354955	0.172474	0.451056	FALSE	Additivity
TraesCS7B02G145200	519.155	27.6307	4.03073	1.77e-15	7.08e-14	UP	100.564	498.49	-2.0381	1.27e-05	0.000223826	DOWN	95.5481	25.8789	1.62844	3.52e-07	9.82e-06	UP	Additivity
TraesCS3A02G022200	334.65	137.843	1.22706	0.00974079	0.0423146	UP	162.422	321.356	-0.895981	0.0307224	0.118884	FALSE	154.296	129.11	0.241999	0.313687	0.624431	FALSE	Additivity
TraesCS5A02G402300	319.666	103.66	1.56528	0.000484755	0.00337344	UP	208.011	307.947	-0.531786	0.124092	0.308168	FALSE	197.617	97.0393	0.889657	0.00501793	0.0377765	FALSE	Additivity
TraesCS3D02G440400	352.159	97.7384	1.76778	0.000301063	0.00223286	UP	159.456	338.4	-0.985329	0.0189664	0.0840666	FALSE	151.486	91.5161	0.665055	0.0115882	0.0722291	FALSE	Additivity
TraesCS4A02G128500	301.668	134.029	1.14729	0.000548375	0.0037433	UP	243.476	290.185	-0.241419	0.422001	0.647475	FALSE	231.285	125.531	0.846572	5.59e-06	0.000115703	FALSE	Additivity
TraesCS4D02G183100	308.202	138.623	1.13921	1.4e-05	0.00014207	UP	153.279	296.783	-0.921952	0.000345341	0.00366757	FALSE	145.611	129.84	0.157977	0.454502	0.742531	FALSE	Additivity
TraesCS1A02G164600	315.883	111.393	1.48416	1.07e-07	1.62e-06	UP	189.751	304.105	-0.649419	0.0309278	0.119456	FALSE	180.287	104.332	0.725695	0.0047657	0.0362829	FALSE	Additivity
TraesCS7A02G446700	398.983	64.4138	2.51832	1.73e-07	2.52e-06	UP	140.314	383.221	-1.3236	0.00119919	0.0100351	DOWN	133.288	60.3103	1.04265	8.94e-05	0.00132975	UP	Additivity
TraesCS6A02G333600	405.642	70.1622	2.45829	7.15e-10	1.49e-08	UP	148.739	389.823	-1.2913	0.00052597	0.005175	DOWN	141.31	65.7162	1.03045	1.18e-05	0.000224784	UP	Additivity
TraesCS5B02G320200	554.391	11.4273	5.3761	1.25e-30	1.99e-28	UP	141.083	532.796	-1.76338	7.64e-06	0.000144305	DOWN	134.003	10.701	3.06465	5.83e-20	6.76e-18	UP	Additivity
TraesCS1A02G006300	361.712	15.4812	4.39626	4.56e-25	4.65e-23	UP	59.1575	349.335	-2.42454	1.3e-13	9.38e-12	DOWN	56.194	14.4928	1.62201	3.21e-06	7.09e-05	UP	Additivity
TraesCS2D02G507000	340.151	108.052	1.60744	4.54e-05	0.000414345	UP	174.505	327.027	-0.843636	0.0215666	0.0924367	FALSE	165.783	101.211	0.675039	0.00116988	0.0116454	FALSE	Additivity
TraesCS2D02G426500	441.091	79.153	2.28819	0.000299406	0.00222335	UP	145.835	422.98	-1.30863	0.0111422	0.0570584	FALSE	138.547	74.0849	0.780178	0.0145417	0.085942	FALSE	Additivity
TraesCS6B02G434800	358.105	150.724	1.19763	0.010556	0.0451304	UP	191.285	344.012	-0.767554	0.0692465	0.208558	FALSE	181.713	141.136	0.342661	0.113724	0.352214	FALSE	Additivity
TraesCS2B02G219200	367.074	122.096	1.50926	0.00347698	0.0181206	UP	161.84	352.345	-0.993549	0.0317825	0.121759	FALSE	153.731	114.341	0.402982	0.0649782	0.246562	FALSE	Additivity
novel.11387	415.81	140.421	1.5012	0.00150324	0.00893809	UP	164.893	399.314	-1.1411	0.0105553	0.0547705	FALSE	156.632	131.506	0.233636	0.330622	0.641294	FALSE	Additivity
TraesCS5B02G520400	441.181	28.1484	3.68511	2.42e-09	4.67e-08	UP	78.9762	423.359	-2.1045	1.7e-05	0.00029	DOWN	75.035	26.3763	1.22847	0.00079467	0.00844646	UP	Additivity
TraesCS1A02G188000	375.401	65.3297	2.4708	5.38e-13	1.64e-11	UP	172.39	361.166	-1.01809	0.000761307	0.00697297	DOWN	163.77	61.2015	1.331	7.37e-09	2.87e-07	UP	Additivity
TraesCS6A02G263400	283.309	102.482	1.4424	2.31e-06	2.77e-05	UP	176.029	272.601	-0.606226	0.0296749	0.115926	FALSE	167.222	95.9798	0.760722	0.000230162	0.00297783	FALSE	Additivity
TraesCS6D02G016800	319.964	119.671	1.37842	0.00043745	0.00308354	UP	149.744	307.951	-0.971007	0.00725289	0.0411538	FALSE	142.24	112.074	0.323431	0.122852	0.369316	FALSE	Additivity
TraesCS2A02G566700	308.508	142.179	1.1074	4.13e-06	4.73e-05	UP	175.143	297.296	-0.74362	0.00122006	0.0101756	FALSE	166.363	133.195	0.303701	0.165379	0.440729	FALSE	Additivity
TraesCS1A02G297500	369.053	160.251	1.16216	0.00753723	0.0343088	UP	218.652	354.584	-0.645016	0.0916818	0.252206	FALSE	207.698	150.142	0.441724	0.0472341	0.198997	FALSE	Additivity
TraesCS5D02G187700	255.759	84.0662	1.56872	1.03e-05	0.00010763	UP	151.394	245.961	-0.657701	0.0558917	0.180127	FALSE	143.839	78.7299	0.801708	0.00151391	0.0143984	FALSE	Additivity
TraesCS3B02G327400	271.727	120.598	1.16025	2.6e-06	3.08e-05	UP	150.413	261.921	-0.783238	0.000174305	0.00209102	FALSE	142.885	112.938	0.320592	0.144308	0.406383	FALSE	Additivity
TraesCS1A02G024700	277.626	135.488	1.02876	3.37e-07	4.68e-06	UP	257.07	267.796	-0.058472	0.759672	0.880081	FALSE	244.185	126.896	0.905381	1.28e-06	3.11e-05	FALSE	Additivity
TraesCS5B02G455500	404.953	52.6208	2.86244	4e-13	1.24e-11	UP	131.377	389.392	-1.46672	3.75e-05	0.000572426	DOWN	124.808	49.2934	1.23705	9.83e-07	2.46e-05	UP	Additivity
TraesCS1A02G435000	340.338	122.279	1.44474	2.79e-05	0.000266327	UP	179.48	327.756	-0.820017	0.0139435	0.0672272	FALSE	170.516	114.518	0.541624	0.0120649	0.0745744	FALSE	Additivity
TraesCS1A02G025500	807.357	0	6.80155	2.18e-10	4.86e-09	UP	85.295	774.1	-2.61675	2.19e-06	4.85e-05	DOWN	81.0108	0	4.32344	5.68e-24	8.39e-22	UP	Additivity
TraesCS7A02G349400	411.874	104.994	1.81938	0.00422386	0.021263	UP	196.24	395.632	-0.922481	0.0248009	0.102161	FALSE	186.446	98.2438	0.524341	0.256122	0.561041	FALSE	Additivity
novel.8823	317.675	132.017	1.22184	0.00531958	0.0257592	UP	153.281	305.444	-0.91298	0.0219572	0.0936182	FALSE	145.601	123.671	0.221617	0.302521	0.613027	FALSE	Additivity
TraesCS5B02G217500	427.094	94.234	2.0646	0.00010955	0.000915989	UP	171.541	410.017	-1.12059	0.0130772	0.0642066	FALSE	162.964	88.2251	0.792117	0.00588151	0.0427605	FALSE	Additivity
novel.4565	334.13	111.325	1.56431	4.27e-09	7.97e-08	UP	177.771	321.853	-0.838272	5.68e-05	0.000821259	FALSE	168.86	104.293	0.650424	0.00398621	0.0314385	FALSE	Additivity
TraesCS1A02G192300	261.409	113.216	1.19191	7.47e-07	9.76e-06	UP	158.463	251.901	-0.653318	0.00276749	0.0195139	FALSE	150.515	106.024	0.471429	0.0356764	0.164245	FALSE	Additivity
TraesCS5B02G005100	285.717	110.58	1.35379	1.08e-07	1.63e-06	UP	195.805	275.426	-0.478391	0.0503258	0.167706	FALSE	185.969	103.542	0.775601	0.00236852	0.0206754	FALSE	Additivity
TraesCS3D02G368600	406.81	117.472	1.65264	0.00947675	0.0413735	UP	193.778	390.401	-0.870204	0.0830423	0.23598	FALSE	184.076	109.931	0.616546	0.0787045	0.279544	FALSE	Additivity
TraesCS1A02G143000	255.893	110.345	1.19738	1.73e-05	0.000172329	UP	138.537	246.366	-0.803701	0.00158227	0.0126029	FALSE	131.606	103.367	0.331506	0.118065	0.360481	FALSE	Additivity
TraesCS3B02G250200	270.614	131.056	1.04093	1.18e-07	1.77e-06	UP	223.867	260.876	-0.216485	0.25466	0.481389	FALSE	212.674	122.762	0.756946	0.0001455	0.00200852	FALSE	Additivity
TraesCS3A02G261800	413.287	107.634	1.83688	0.000618217	0.0041546	UP	160.926	396.864	-1.15647	0.0114983	0.0584505	FALSE	152.877	100.775	0.547377	0.0416758	0.182781	FALSE	Additivity
TraesCS2B02G248700	291.302	143.009	1.0021	0.00545522	0.0263073	UP	147.688	280.297	-0.881625	0.00365476	0.0243014	FALSE	140.307	133.899	0.0626182	0.803601	0.933114	FALSE	Additivity
TraesCS5B02G151400	310.782	110.097	1.46997	5.99e-06	6.61e-05	UP	186.646	299.163	-0.651959	0.0248711	0.102369	FALSE	177.29	103.14	0.738072	0.000810109	0.00857798	FALSE	Additivity
TraesCS6D02G028700	382.752	44.5437	2.98205	1.14e-10	2.64e-09	UP	124.627	368.769	-1.43246	0.000397069	0.00411483	DOWN	118.386	41.7155	1.38973	2.86e-08	1e-06	UP	Additivity
novel.8692	372.131	54.3768	2.68191	4.99e-10	1.06e-08	UP	127.767	357.936	-1.35576	0.000960992	0.00838367	DOWN	121.357	50.9468	1.1044	0.000266019	0.0033605	UP	Additivity
TraesCS6D02G218200	449.335	36.7537	3.54739	2.89e-31	4.84e-29	UP	137.641	432.716	-1.59604	1.44e-09	6.09e-08	DOWN	130.748	34.4236	1.76195	5.42e-12	3.14e-10	UP	Additivity
novel.10241	384.438	0	8.84283	5.9e-26	6.55e-24	UP	135.981	370.558	-1.40803	1.38e-09	5.85e-08	DOWN	129.182	0	5.10631	9.26e-37	2.97e-34	UP	Additivity
TraesCS1A02G310600	364.881	55.5105	2.64148	2.4e-11	6.07e-10	UP	127.867	350.934	-1.38021	1.94e-05	0.000324403	DOWN	121.461	52.0132	1.11842	2.6e-05	0.000455344	UP	Additivity
novel.7856	407.716	135.608	1.50353	0.00489601	0.0240536	UP	175.596	391.447	-1.02373	0.0269595	0.108382	FALSE	166.82	126.969	0.362829	0.152401	0.41999	FALSE	Additivity
TraesCS5B02G165500	242.176	99.413	1.26854	1.81e-06	2.2e-05	UP	116.413	233.215	-0.975616	2.7e-05	0.000434777	FALSE	110.586	93.0971	0.233086	0.30944	0.619987	FALSE	Additivity
TraesCS6A02G104800	249.394	117.227	1.07196	0.000364125	0.00263698	UP	159.714	240.119	-0.566416	0.0376056	0.137071	FALSE	151.716	109.793	0.44488	0.0293916	0.14375	FALSE	Additivity
TraesCS6A02G363100	430.606	62.1987	2.69273	1.38e-09	2.76e-08	UP	190.525	414.103	-1.0385	0.00584402	0.0348048	DOWN	181.009	58.261	1.49214	2.59e-08	9.17e-07	UP	Additivity
TraesCS3B02G473100	322.545	104.03	1.5839	9.65e-05	0.000816745	UP	163.717	310.058	-0.858858	0.0183083	0.0818187	FALSE	155.533	97.4236	0.629168	0.0086543	0.0576447	FALSE	Additivity
TraesCS2B02G351100	277.506	116.429	1.21989	0.00141095	0.00846499	UP	138.099	267.355	-0.895914	0.00925987	0.0496422	FALSE	131.191	109.026	0.25055	0.270435	0.578212	FALSE	Additivity
TraesCSU02G007900	371.248	31.9998	3.43803	7.48e-20	4.77e-18	UP	170.75	357.622	-1.02073	0.000499612	0.00496589	DOWN	162.215	29.957	2.12792	3.22e-12	1.91e-10	UP	Additivity
TraesCS2B02G121900	329.571	24.2904	3.54151	4.08e-10	8.82e-09	UP	112.642	316.621	-1.34129	0.00208163	0.0156376	DOWN	107.03	22.7586	1.76037	3.92e-06	8.46e-05	UP	Additivity
TraesCS5A02G271500	289.409	128.627	1.1443	0.000993433	0.00625233	UP	173.365	278.464	-0.650447	0.0358633	0.132841	FALSE	164.7	120.445	0.421394	0.0735196	0.267123	FALSE	Additivity
TraesCS1D02G188500	342.398	108.233	1.62714	1.49e-06	1.85e-05	UP	166.335	329.439	-0.94495	0.00104132	0.00894897	FALSE	158.013	101.345	0.59672	0.0118715	0.0735976	FALSE	Additivity
TraesCS5B02G063700	342.915	108.692	1.59599	0.000396256	0.00283595	UP	163.997	329.786	-0.912671	0.0315638	0.121113	FALSE	155.77	101.826	0.564102	0.0270513	0.135762	FALSE	Additivity
TraesCS4B02G001500	263.382	126.258	1.03288	0.00688605	0.031875	UP	171.408	253.39	-0.5307	0.119781	0.301187	FALSE	162.816	118.237	0.434628	0.0513128	0.210754	FALSE	Additivity
TraesCS5D02G187500	258.674	89.4396	1.50591	4.79e-07	6.48e-06	UP	160.756	248.992	-0.606173	0.031179	0.120136	FALSE	152.717	83.7594	0.810767	0.000322721	0.00396194	FALSE	Additivity
TraesCS6A02G385100	346.415	0	8.72386	3.85e-25	3.97e-23	UP	129.083	334.277	-1.33848	4.77e-09	1.84e-07	DOWN	122.616	0	5.03622	1.72e-35	5.14e-33	UP	Additivity
TraesCS5B02G560200	279.781	110.146	1.32872	7.95e-07	1.03e-05	UP	153.539	269.5	-0.786422	0.00168826	0.0132527	FALSE	145.862	103.162	0.472205	0.0322527	0.153233	FALSE	Additivity
TraesCS7B02G345300	291.435	127.2	1.18306	3.99e-06	4.58e-05	UP	155.792	280.857	-0.826413	0.000548285	0.00535098	FALSE	147.989	119.149	0.299511	0.133638	0.387523	FALSE	Additivity
TraesCS2B02G449100	488.514	63.6828	2.69821	3.49e-05	0.000325219	UP	128.655	468.371	-1.56692	NA	1	FALSE	122.228	59.6019	0.886201	0.00663371	0.0469229	FALSE	Additivity
TraesCS3D02G260100	344.174	100.96	1.72587	5.21e-06	5.83e-05	UP	181.011	331.186	-0.83665	0.00310866	0.0213605	FALSE	171.964	94.5711	0.784807	0.00413153	0.032352	FALSE	Additivity
TraesCS7D02G124600	269.054	111.561	1.24717	0.000146963	0.00118725	UP	216.568	259.139	-0.250089	0.326371	0.558305	FALSE	205.752	104.476	0.896981	0.000574471	0.0064201	FALSE	Additivity
novel.6019	282.095	118.978	1.23307	2.12e-07	3.06e-06	UP	156.85	272.043	-0.776777	0.000299306	0.00325908	FALSE	148.995	111.454	0.397546	0.0525993	0.214584	FALSE	Additivity
TraesCS3B02G358700	594.471	1.35295	7.82092	2.64e-30	4.08e-28	UP	151.924	570.932	-1.74383	2.01e-05	0.000336069	DOWN	144.314	1.26745	4.86117	7.66e-39	2.79e-36	UP	Additivity
novel.1928	374.135	51.923	2.72776	6.55e-09	1.19e-07	UP	165.277	360.825	-1.09412	6.15e-06	0.000119313	DOWN	157.015	48.6326	1.40315	5.15e-05	0.00083013	UP	Additivity
TraesCS5B02G184900	302.06	100.208	1.56378	8.84e-07	1.14e-05	UP	150.961	290.627	-0.905033	0.00182896	0.0141088	FALSE	143.412	93.8593	0.578814	0.0080806	0.0546689	FALSE	Additivity
TraesCS1B02G186400	273.905	133.416	1.01203	0.00549036	0.0264416	UP	166.004	263.394	-0.62718	0.0638565	0.19714	FALSE	157.702	124.946	0.318928	0.111769	0.34825	FALSE	Additivity
TraesCS1B02G373400	400.974	21.6101	4.1205	3.05e-32	5.66e-30	UP	169.128	386.179	-1.13938	0.00011388	0.00146968	DOWN	160.682	20.2371	2.6874	3.64e-22	4.81e-20	UP	Additivity
TraesCS5B02G513800	283.934	99.0926	1.5024	2.93e-11	7.3e-10	UP	165.7	273.82	-0.710313	0.000570909	0.00552549	FALSE	157.391	92.7997	0.715039	0.00103015	0.0104971	FALSE	Additivity
TraesCS3D02G345000	285.573	131.8	1.10722	5.63e-07	7.52e-06	UP	151.39	275.16	-0.844145	3.59e-05	0.000552983	FALSE	143.812	123.448	0.211183	0.302936	0.613538	FALSE	Additivity
TraesCS2A02G506200	296.596	109.229	1.40363	0.000204554	0.00159353	UP	183.339	285.274	-0.598871	0.0840683	0.238065	FALSE	174.162	102.301	0.732522	0.000190498	0.00253264	FALSE	Additivity
TraesCS2B02G308500	493.173	40.411	3.45783	3.73e-13	1.16e-11	UP	122.845	473.764	-1.75244	5.68e-05	0.000821437	DOWN	116.718	37.8566	1.45553	2.93e-07	8.33e-06	UP	Additivity
TraesCS4A02G126400	490.393	38.1215	3.48303	1.56e-10	3.56e-09	UP	123.154	471.439	-1.74607	5.31e-05	0.000774186	DOWN	117.01	35.6952	1.43837	2.79e-05	0.000484857	UP	Additivity
TraesCS5D02G112800	302.762	129.442	1.18378	0.00602755	0.0285655	UP	187.31	290.962	-0.584212	0.138555	0.32991	FALSE	177.933	121.231	0.529148	0.00514849	0.0385441	FALSE	Additivity
TraesCS5B02G340000	391.438	0.319136	8.42866	8.82e-30	1.32e-27	UP	169.899	377.491	-1.13314	9.4e-10	4.15e-08	DOWN	161.386	0.299108	5.30159	1.66e-42	7.37e-40	UP	Additivity
TraesCS7A02G173100	452.521	103.907	1.97438	0.0011351	0.00701963	UP	212.077	434.642	-0.917452	0.046519	0.158644	FALSE	201.495	97.2407	0.866446	0.0145755	0.0861065	FALSE	Additivity
TraesCS2B02G062500	262.202	100.935	1.3579	2.64e-06	3.14e-05	UP	150.342	252.396	-0.72324	0.0044309	0.0281329	FALSE	142.816	94.555	0.563784	0.0093687	0.061353	FALSE	Additivity
TraesCS4B02G359300	307.003	142.915	1.0684	0.010036	0.0433016	UP	199.144	295.114	-0.528868	0.146687	0.342065	FALSE	189.174	133.828	0.471645	0.0293796	0.14373	FALSE	Additivity
TraesCS3D02G265400	434.678	1.37142	7.59821	4.47e-35	1.05e-32	UP	127.091	418.382	-1.65679	8.98e-10	3.98e-08	DOWN	120.725	1.28388	4.60603	1.01e-33	2.69e-31	UP	Additivity
TraesCS7B02G366700	268.576	130.472	1.03081	2.48e-05	0.000239507	UP	185.861	258.631	-0.464746	0.0366135	0.1348	FALSE	176.559	122.196	0.507324	0.0100468	0.0646421	FALSE	Additivity
TraesCS4A02G250800	314.821	126.267	1.26485	0.00669459	0.0311674	UP	138.916	302.456	-1.01769	0.0159235	0.0740506	FALSE	131.957	118.239	0.148379	0.498268	0.772244	FALSE	Additivity
TraesCS2A02G486600	337.087	18.7798	3.99145	1.05e-16	4.77e-15	UP	55.6173	324.645	-2.28904	1.49e-07	4.3e-06	DOWN	52.8452	17.5886	1.2959	0.000345839	0.0041997	UP	Additivity
TraesCS3D02G207900	272.552	101.349	1.39705	2.31e-05	0.00022426	UP	139.95	262.501	-0.883033	0.000145954	0.00180553	FALSE	132.946	94.9503	0.441116	0.0928218	0.310069	FALSE	Additivity
TraesCS7D02G222100	287.771	97.1866	1.55162	1.87e-12	5.36e-11	UP	175.822	277.366	-0.646099	0.000662877	0.00624085	FALSE	167.018	91.0376	0.83026	4.98e-05	0.000805634	FALSE	Additivity
TraesCSU02G065700	400.092	18.8044	4.29773	4.32e-34	9.56e-32	UP	165.013	385.277	-1.19137	2.28e-07	6.33e-06	DOWN	156.757	17.6134	2.80391	4.88e-23	6.76e-21	UP	Additivity
TraesCS2A02G559800	446.31	2.03066	7.28537	1.99e-41	7.41e-39	UP	174.514	429.889	-1.27021	6.82e-09	2.56e-07	DOWN	165.778	1.90382	4.82476	2.72e-40	1.06e-37	UP	Additivity
TraesCS7D02G097200	283.755	127.73	1.14026	4.32e-07	5.89e-06	UP	182.433	273.38	-0.569624	0.0088282	0.0479006	FALSE	173.31	119.626	0.509397	0.00986371	0.0637571	FALSE	Additivity
TraesCS5D02G253700	251.532	86.0598	1.52652	8.84e-08	1.36e-06	UP	163.729	242.364	-0.552652	0.0113264	0.0577923	FALSE	155.524	80.5917	0.884753	0.000189828	0.00252651	FALSE	Additivity
TraesCS1A02G246400	259.086	116.388	1.12569	0.00269005	0.0146022	UP	145	249.137	-0.738279	0.0244875	0.101237	FALSE	137.747	109.001	0.316576	0.182827	0.466398	FALSE	Additivity
TraesCS6B02G019700	503.167	18.5136	4.46186	1.58e-14	5.74e-13	UP	140.592	483.299	-1.58681	0.000455864	0.00461311	DOWN	133.547	17.3335	2.45717	1.01e-12	6.28e-11	UP	Additivity
TraesCS4D02G210900	425.181	64.9586	2.55541	3.84e-06	4.42e-05	UP	139.07	407.887	-1.33955	0.0072782	0.0412442	DOWN	132.105	60.8378	1.01231	0.000243146	0.00312638	UP	Additivity
TraesCS1A02G021400	444	2.5026	6.865	4.42e-27	5.46e-25	UP	15.6909	426.42	-4.20823	5.17e-20	7.06e-18	DOWN	14.9088	2.34495	1.48465	0.00125505	0.0123529	UP	Additivity
TraesCS3D02G267000	307.524	78.5154	1.92869	2.97e-08	4.87e-07	UP	142.804	295.819	-0.990842	0.00309266	0.0212779	FALSE	135.671	73.552	0.805045	0.00292776	0.0246006	FALSE	Additivity
TraesCS7D02G526600	270.692	120.235	1.15657	1.88e-05	0.000185994	UP	191.773	261.079	-0.432329	0.0744998	0.219037	FALSE	182.19	112.59	0.646263	0.00687588	0.04827	FALSE	Additivity
TraesCS3D02G090700	484.669	4.83143	6.34736	9.6e-39	2.89e-36	UP	101.248	466.547	-2.04756	3.76e-08	1.23e-06	DOWN	96.2015	4.52616	3.39127	2.34e-19	2.58e-17	UP	Additivity
TraesCS6D02G038600	372.222	80.078	2.09091	0.000160182	0.00128172	UP	145.015	357.316	-1.162	0.00951812	0.0507074	FALSE	137.768	75.0091	0.754881	0.0211041	0.113449	FALSE	Additivity
TraesCS5D02G268800	380.416	16.1862	4.26807	3.21e-13	1e-11	UP	110.304	365.413	-1.52103	0.00123672	0.0102962	DOWN	104.822	15.169	2.05238	5.14e-07	1.38e-05	UP	Additivity
TraesCS5B02G318400	262.96	126.672	1.04707	1.39e-07	2.06e-06	UP	150.52	253.647	-0.738751	0.000228133	0.00260291	FALSE	142.975	118.642	0.256445	0.197069	0.486414	FALSE	Additivity
TraesCS4D02G195600	294.947	102.959	1.47757	0.000125732	0.00103555	UP	137.567	283.62	-0.97049	0.00874155	0.0475646	FALSE	130.69	96.4316	0.410377	0.0806017	0.283908	FALSE	Additivity
TraesCS4D02G063000	291.601	125.654	1.17022	0.00807783	0.0363282	UP	153.601	280.194	-0.795952	0.0456219	0.156438	FALSE	145.908	117.666	0.29055	0.178549	0.459918	FALSE	Additivity
TraesCS7D02G296400	232.778	114.215	1.01308	0.000263078	0.00198332	UP	144.193	224.097	-0.613688	0.0202522	0.0882265	FALSE	136.976	106.974	0.339118	0.104358	0.333719	FALSE	Additivity
TraesCS3D02G424900	263.773	105.266	1.28445	0.00166928	0.00977304	UP	174.8	253.521	-0.499103	0.174841	0.382073	FALSE	166.051	98.5744	0.708454	0.00114485	0.0114463	FALSE	Additivity
novel.1174	201.837	95.0366	1.06845	0.000387199	0.0027807	UP	156.263	194.625	-0.307627	0.19944	0.414431	FALSE	148.452	89.0399	0.68016	0.00626095	0.0448295	FALSE	Additivity
TraesCS1B02G459800	307.518	116.969	1.37723	1.12e-07	1.7e-06	UP	201.019	296.044	-0.541467	0.0286103	0.113077	FALSE	190.955	109.552	0.763651	0.000112739	0.00162021	FALSE	Additivity
TraesCS2B02G489700	325.08	94.4989	1.72177	5.55e-05	0.000495262	UP	170.372	312.501	-0.810024	0.0332748	0.125816	FALSE	161.841	88.4911	0.813633	0.000306496	0.00379604	FALSE	Additivity
TraesCS6A02G349700	255.866	98.2808	1.36118	9.75e-07	1.25e-05	UP	184.721	246.273	-0.401329	0.112721	0.289362	FALSE	175.474	92.0566	0.887966	6.73e-06	0.000136355	FALSE	Additivity
TraesCS1D02G201800	292.981	112.376	1.36413	8.68e-07	1.12e-05	UP	149.857	282.056	-0.87788	0.00141396	0.0115033	FALSE	142.355	105.271	0.40883	0.0757681	0.272746	FALSE	Additivity
TraesCS1A02G166900	248.682	122.008	1.01001	0.000909456	0.00580328	UP	120.219	239.299	-0.951664	0.000970947	0.00845574	FALSE	114.206	114.29	0.000107323	0.999596	0.999916	FALSE	Additivity
TraesCS5D02G243700	337.953	28.4182	3.44522	1.8e-14	6.5e-13	UP	76.6652	324.831	-1.90585	2.39e-06	5.22e-05	DOWN	72.8418	26.6253	1.2157	0.000469146	0.00541086	UP	Additivity
TraesCSU02G019000	310.415	145.799	1.06539	0.00232852	0.0129647	UP	245.482	299.362	-0.276113	0.304401	0.535369	FALSE	233.186	136.491	0.703997	0.0074952	0.0516838	FALSE	Additivity
TraesCS5A02G016200	272.451	71.6569	1.84305	0.000148548	0.00119884	UP	116.311	261.865	-1.04774	0.0185709	0.0827408	FALSE	110.499	67.1251	0.664902	0.00777632	0.0531489	FALSE	Additivity
TraesCS2B02G220700	286.519	122.846	1.20197	5.49e-05	0.00049041	UP	204.443	275.835	-0.416172	0.124237	0.30838	FALSE	194.206	115.047	0.721195	0.000204325	0.00268993	FALSE	Additivity
TraesCS1B02G415800	274.859	94.2356	1.52534	1.21e-09	2.43e-08	UP	186.238	264.791	-0.494602	0.0276434	0.110356	FALSE	176.932	88.2785	0.936268	4.99e-05	0.000807593	FALSE	Additivity
TraesCS3A02G233800	207.121	98.4101	1.04321	0.00893133	0.0394221	UP	201.347	199.214	0.0150553	0.965834	0.984323	FALSE	191.303	92.1533	0.952684	0.000582795	0.00649449	FALSE	Additivity
TraesCS5A02G497200	430.547	18.4298	4.40793	8.96e-30	1.34e-27	UP	183.886	415.049	-1.13685	9.1e-06	0.000168792	DOWN	174.665	17.265	2.93496	2.52e-23	3.58e-21	UP	Additivity
TraesCSU02G233600	387.313	0	8.87122	2.69e-26	3.08e-24	UP	125.138	373.648	-1.54472	2.52e-13	1.76e-11	DOWN	118.864	0	5.01279	3.64e-35	1.06e-32	UP	Additivity
TraesCS1D02G050000	346.392	25.3672	3.5957	1.53e-12	4.42e-11	UP	66.1003	332.874	-2.13642	1.05e-07	3.14e-06	DOWN	62.7934	23.759	1.14188	0.00178713	0.0164758	UP	Additivity
TraesCS1A02G161900	189.843	81.4858	1.18861	0.00141673	0.00849596	UP	103.639	183.494	-0.771783	0.0298067	0.116247	FALSE	98.4572	76.3157	0.334859	0.190776	0.477867	FALSE	Additivity
TraesCS3D02G302000	256.892	126.295	1.00863	0.000592791	0.00400411	UP	130.977	247.317	-0.882826	0.00123854	0.010308	FALSE	124.421	118.279	0.0702676	0.740478	0.905834	FALSE	Additivity
TraesCS6D02G026400	436.413	15.9247	4.40215	3.7e-12	1.03e-10	UP	141.774	419.202	-1.34015	0.00838302	0.0459847	DOWN	134.671	14.9055	2.75111	6.83e-19	7.23e-17	UP	Additivity
TraesCS5A02G168700	217.555	104.71	1.0444	8.37e-06	8.93e-05	UP	104.923	209.549	-0.972968	1.49e-05	0.000257892	FALSE	99.6677	98.0836	0.0223057	0.91814	0.975856	FALSE	Additivity
TraesCS7D02G065500	314.149	128.157	1.23852	0.00978125	0.0424513	UP	142.622	301.739	-0.971774	0.0262817	0.106545	FALSE	135.5	120.009	0.163277	0.497003	0.771279	FALSE	Additivity
TraesCS2B02G117400	324.393	101.057	1.58842	0.00366159	0.0189273	UP	160.671	311.909	-0.819011	0.108374	0.281991	FALSE	152.606	94.6817	0.600276	0.0542276	0.218601	FALSE	Additivity
TraesCS4B02G396800	255.608	120.834	1.07312	3.31e-06	3.86e-05	UP	159.113	246.627	-0.607768	0.0301719	0.117342	FALSE	151.144	113.187	0.386661	0.120763	0.365401	FALSE	Additivity
TraesCS2A02G302900	289.772	92.1198	1.60516	7.14e-05	0.000621311	UP	137.099	278.947	-0.954267	0.00935611	0.0500614	FALSE	130.227	86.2716	0.545982	0.0357452	0.164468	FALSE	Additivity
TraesCS7B02G365600	284.322	119.056	1.21115	0.00599442	0.0284328	UP	136.986	273.386	-0.916944	0.0198839	0.0870121	FALSE	130.145	111.475	0.204084	0.442984	0.734063	FALSE	Additivity
novel.7566	386.919	0.319136	8.38832	4.8e-29	6.81e-27	UP	134.433	372.999	-1.40864	1.9e-06	4.26e-05	DOWN	127.681	0.299108	4.80816	4.11e-32	9.78e-30	UP	Additivity
TraesCS1B02G047900	280.133	113.173	1.29426	1.06e-08	1.87e-07	UP	220.343	269.924	-0.285064	0.208954	0.426448	FALSE	209.335	105.982	0.923391	2.54e-05	0.000446397	FALSE	Additivity
TraesCS6A02G406400	242.109	105.42	1.17984	0.000149329	0.0012045	UP	149.3	233.156	-0.621838	0.0156394	0.0730695	FALSE	141.831	98.7703	0.488479	0.0385752	0.173272	FALSE	Additivity
TraesCS4D02G217400	316.213	128.458	1.24959	0.00623892	0.0294114	UP	169.781	304.017	-0.787596	0.0249395	0.102579	FALSE	161.299	120.246	0.37454	0.210541	0.505054	FALSE	Additivity
TraesCS4A02G405900	350.006	110.845	1.56397	0.00470877	0.0232813	UP	162.402	335.989	-0.923354	0.0499653	0.166894	FALSE	154.274	103.79	0.520409	0.0547728	0.220108	FALSE	Additivity
TraesCS2D02G284800	270.767	119.531	1.14712	0.00300543	0.0160438	UP	157.192	260.426	-0.677242	0.0668054	0.203431	FALSE	149.344	111.94	0.389227	0.0888325	0.301672	FALSE	Additivity
TraesCS1A02G192800	328.196	117.429	1.4285	0.00146135	0.00872641	UP	206.356	315.52	-0.556358	0.18388	0.393918	FALSE	196.019	109.985	0.769835	0.00223616	0.0197488	FALSE	Additivity
TraesCS6B02G002800	402.209	0	8.73384	3.66e-24	3.46e-22	UP	143.155	387.943	-1.33296	0.00042154	0.00432416	DOWN	136.013	0	5.06101	2.3e-35	6.76e-33	UP	Additivity
TraesCS5A02G025400	242.542	110.709	1.10732	0.00110001	0.00683157	UP	159.033	233.332	-0.520876	0.122442	0.3056	FALSE	151.079	103.687	0.508447	0.02611	0.132352	FALSE	Additivity
TraesCS2B02G119200	307.325	120.502	1.29361	0.00695204	0.0321304	UP	134.499	295.11	-1.02084	0.0187247	0.0832574	FALSE	127.773	112.862	0.170982	0.432821	0.72729	FALSE	Additivity
TraesCSU02G156200	364.037	0	8.77475	1.9e-25	2.01e-23	UP	104.599	351.023	-1.69784	1.42e-12	9.16e-11	DOWN	99.3557	0	4.76549	6.21e-31	1.38e-28	UP	Additivity
TraesCS5D02G547400	331.306	0	8.59793	8.26e-24	7.53e-22	UP	24.31	319.675	-3.50652	5.88e-26	1.25e-23	DOWN	23.0954	0	2.81926	9.41e-10	4.22e-08	UP	Additivity
TraesCS6D02G331600	255.991	125.783	1.01356	0.000168031	0.00133796	UP	180.431	246.526	-0.4366	0.0752516	0.220587	FALSE	171.391	117.819	0.510499	0.0223252	0.118102	FALSE	Additivity
novel.8467	246.82	110.777	1.12013	0.00570501	0.0273093	UP	205.257	238.143	-0.200308	0.579408	0.767896	FALSE	194.989	103.733	0.842993	0.00041309	0.00486299	FALSE	Additivity
TraesCS3B02G038900	303.075	96.743	1.59434	0.000156542	0.00125513	UP	190.134	291.201	-0.569876	0.131063	0.31905	FALSE	180.609	90.6065	0.939948	1.62e-05	0.000299268	FALSE	Additivity
TraesCS4A02G092100	216.327	58.9617	1.74881	0.00340713	0.0178191	UP	78.1854	209.729	-1.16638	0.0367919	0.13523	FALSE	74.2676	55.2413	0.347692	0.336592	0.646685	FALSE	Additivity
TraesCS3D02G172600	347.821	33.3172	3.30461	4.97e-21	3.55e-19	UP	100.906	334.669	-1.64953	6.03e-08	1.9e-06	DOWN	95.8527	31.2083	1.45267	1.94e-07	5.72e-06	UP	Additivity
TraesCS2B02G579200	229.293	93.1477	1.2824	4.41e-06	5.02e-05	UP	141.974	220.735	-0.615061	0.0173244	0.0788473	FALSE	134.878	87.2592	0.591125	0.00912258	0.060078	FALSE	Additivity
TraesCS3A02G217200	272.527	108.583	1.31732	1.19e-08	2.08e-07	UP	143.718	262.566	-0.851118	4.34e-05	0.000648914	FALSE	136.512	101.715	0.402236	0.0662419	0.24977	FALSE	Additivity
novel.8529	286.238	118.499	1.25701	7.44e-07	9.72e-06	UP	157.052	275.713	-0.788404	0.00120702	0.0100938	FALSE	149.181	110.997	0.403944	0.0494901	0.205507	FALSE	Additivity
TraesCS2D02G540000	299.245	120.096	1.2886	0.000253366	0.00192003	UP	196.797	288.192	-0.510995	0.171361	0.377239	FALSE	186.925	112.482	0.662448	0.016865	0.0960307	FALSE	Additivity
TraesCS1A02G365800	242.648	60.6398	1.96407	1.52e-10	3.47e-09	UP	118.064	233.549	-0.92851	0.00531836	0.032406	FALSE	112.181	56.7979	0.876984	0.00219779	0.0194748	FALSE	Additivity
TraesCS7D02G519200	295.927	121.728	1.23098	0.00868507	0.0385773	UP	225.05	284.422	-0.314857	0.386699	0.616402	FALSE	213.754	114.078	0.805939	0.00642699	0.0457662	FALSE	Additivity
TraesCS4B02G297100	408.33	134.722	1.49451	0.011238	0.0474489	UP	162.469	391.74	-1.10113	0.0253615	0.103858	FALSE	154.36	126.104	0.254514	0.413165	0.711812	FALSE	Additivity
TraesCS2A02G317200	307.518	64.2785	2.19429	2.78e-08	4.57e-07	UP	136.617	295.792	-1.0398	0.00410127	0.0265691	DOWN	129.786	60.2053	1.03804	5.77e-06	0.000119129	UP	Additivity
TraesCS4D02G090300	292.778	122.417	1.21903	0.00295292	0.0158023	UP	141.049	281.435	-0.923675	0.0144168	0.0688565	FALSE	133.998	114.628	0.208524	0.392065	0.694279	FALSE	Additivity
TraesCS2B02G106200	356.992	48.4583	2.78466	5.67e-11	1.37e-09	UP	115.482	343.288	-1.45281	0.000151745	0.00186424	DOWN	109.711	45.3803	1.16912	3.88e-06	8.39e-05	UP	Additivity
TraesCS2A02G169700	237.756	100.819	1.21124	0.000549252	0.00374898	UP	162.382	228.697	-0.468574	0.140152	0.332424	FALSE	154.257	94.4366	0.66655	0.00333964	0.0273474	FALSE	Additivity
TraesCS2B02G181800	363.108	92.3337	1.89244	7.5e-05	0.000650522	UP	168.157	349.263	-0.997208	0.00238457	0.017418	FALSE	159.748	86.4249	0.765162	0.0169944	0.0965561	FALSE	Additivity
TraesCS3A02G303600	233.961	88.8791	1.36558	0.000117473	0.000975253	UP	181.746	225.201	-0.292047	0.375767	0.606375	FALSE	172.671	83.2304	0.955274	0.000453842	0.00526272	FALSE	Additivity
TraesCS4D02G351500	274.437	32.5435	3.01346	2.76e-18	1.5e-16	UP	95.1998	264.318	-1.40427	4.49e-06	9.09e-05	DOWN	90.4303	30.4867	1.40956	7.13e-07	1.85e-05	UP	Additivity
TraesCS1D02G330300	268.594	21.173	3.39734	5.56e-08	8.79e-07	UP	71.7264	258.072	-1.62315	0.000604288	0.00578744	DOWN	68.149	19.8424	1.37691	0.00044775	0.00520159	UP	Additivity
TraesCS5A02G228600	225.826	100.395	1.14225	0.00112145	0.00694502	UP	180.608	217.982	-0.25824	0.409731	0.637593	FALSE	171.572	94.0376	0.80616	0.000557917	0.00626382	FALSE	Additivity
TraesCS5A02G339800	335.292	1.95177	6.90117	5.51e-37	1.53e-34	UP	126.074	323.221	-1.31751	1.05e-07	3.16e-06	DOWN	119.751	1.82751	4.34198	2.85e-30	6.21e-28	UP	Additivity
TraesCS3B02G428800	222.767	84.0875	1.37193	0.000264897	0.00199577	UP	151.717	215.031	-0.476688	0.142819	0.336384	FALSE	144.129	78.7797	0.813467	0.000720373	0.00779641	FALSE	Additivity
TraesCS2B02G100200	399.207	0	8.85325	8.52e-26	9.34e-24	UP	173.843	384.324	-1.10553	2.66e-05	0.000428673	DOWN	165.138	0	5.41031	1.69e-42	7.43e-40	UP	Additivity
novel.9644	418.362	10.4514	5.00494	6.98e-19	4.03e-17	UP	125.845	403.199	-1.49722	0.00092086	0.00811102	DOWN	119.562	9.78728	3.07097	5.8e-21	7.16e-19	UP	Additivity
TraesCS5D02G153200	256.478	61.7748	1.99518	6.75e-07	8.89e-06	UP	129.029	246.626	-0.873117	0.0149185	0.0705733	FALSE	122.583	57.8625	0.998367	9.83e-05	0.00143991	FALSE	Additivity
TraesCS7A02G412400	236	106.05	1.14265	1.02e-06	1.3e-05	UP	121.917	227.357	-0.875796	0.000110591	0.0014359	FALSE	115.822	99.3452	0.208071	0.361456	0.66899	FALSE	Additivity
TraesCS2B02G046000	456.329	0	8.84341	1.15e-24	1.13e-22	UP	123.494	438.796	-1.68854	1.25e-05	0.000221483	DOWN	117.321	0	4.94599	9.33e-34	2.51e-31	UP	Additivity
novel.11198	351.248	16.085	4.36784	2.3e-44	1.08e-41	UP	166.071	338.562	-1.00478	2.4e-06	5.23e-05	DOWN	157.761	15.0634	3.05542	2.72e-29	5.61e-27	UP	Additivity
TraesCS2B02G244100	281.869	32.6792	3.00562	6.83e-12	1.83e-10	UP	88.6192	271.393	-1.54034	3.67e-07	9.66e-06	DOWN	84.1881	30.629	1.21944	0.000464392	0.00536284	UP	Additivity
TraesCS1D02G168600	244.451	119.623	1.00644	0.00467166	0.0231143	UP	173.516	235.079	-0.413653	0.209736	0.427461	FALSE	164.834	112.031	0.528606	0.00886881	0.0587722	FALSE	Additivity
TraesCS6D02G211500	249.577	105.507	1.20373	0.00283476	0.0152633	UP	151.67	239.939	-0.617451	0.0873222	0.243948	FALSE	144.088	98.8042	0.505313	0.0291736	0.143107	FALSE	Additivity
TraesCS1D02G256800	477.712	33.2642	3.73961	4.27e-22	3.38e-20	UP	77.1231	461.928	-2.39752	1.52e-10	7.65e-09	DOWN	73.2492	31.1551	1.08808	0.000281137	0.00352577	UP	Additivity
TraesCS6A02G126500	309.191	96.3368	1.62793	0.00014397	0.00116642	UP	153.49	297.465	-0.893781	0.0115427	0.0586245	FALSE	145.806	90.2455	0.632216	0.0196901	0.107621	FALSE	Additivity
TraesCS1A02G274800	280.016	126.97	1.115	0.00192633	0.0110288	UP	193.829	269.514	-0.457252	0.0990101	0.265498	FALSE	184.116	118.892	0.584363	0.01826	0.101823	FALSE	Additivity
TraesCS5B02G083600	249.257	83.0865	1.54557	2.22e-05	0.000216927	UP	173.954	240.869	-0.430094	0.287919	0.517853	FALSE	165.205	77.8218	0.947254	0.00218264	0.0193641	FALSE	Additivity
TraesCS5A02G024400	302.268	90.1468	1.69499	1.81e-05	0.000179488	UP	142.813	290.763	-0.945543	0.0150631	0.0710956	FALSE	135.695	84.4127	0.618107	0.0247234	0.12707	FALSE	Additivity
TraesCS7D02G348600	258.766	110.177	1.21807	3.97e-06	4.56e-05	UP	184.968	249.366	-0.417762	0.0918642	0.252537	FALSE	175.709	103.205	0.728111	0.000613452	0.00679625	FALSE	Additivity
TraesCS6D02G129900	374.114	86.3786	1.99232	0.000331725	0.00242972	UP	134.963	359.056	-1.23725	0.00955913	0.0508462	FALSE	128.223	80.8627	0.586902	0.0506626	0.20892	FALSE	Additivity
TraesCS3D02G036800	228.73	23.2132	3.25612	2.76e-28	3.72e-26	UP	91.7012	220.487	-1.2393	2.34e-09	9.6e-08	DOWN	87.1096	21.7393	1.78373	1.04e-09	4.65e-08	UP	Additivity
TraesCS3B02G155600	256.047	99.4525	1.332	0.000247788	0.00188376	UP	128.662	246.619	-0.879442	0.0125568	0.0623298	FALSE	122.225	93.1353	0.362221	0.150591	0.417159	FALSE	Additivity
TraesCS3D02G105000	289.719	35.9974	2.91287	8.96e-12	2.37e-10	UP	81.8475	278.54	-1.65348	3.15e-06	6.65e-05	DOWN	77.7554	33.7298	1.05814	0.000663397	0.00725788	UP	Additivity
TraesCS4B02G047100	325.068	82.4985	1.8762	0.000362	0.00262443	UP	161.765	312.033	-0.850073	0.0539834	0.176103	FALSE	153.676	77.2347	0.897116	0.00111179	0.0111679	FALSE	Additivity
TraesCS3D02G299200	220.08	100.231	1.11749	0.000252284	0.00191444	UP	168.437	211.906	-0.319123	0.229022	0.450833	FALSE	160.01	93.8771	0.718539	0.00257947	0.022163	FALSE	Additivity
TraesCS2A02G292000	474.838	22.6343	4.13411	2.03e-13	6.53e-12	UP	82.0639	455.882	-2.18144	3.12e-06	6.59e-05	DOWN	77.9774	21.2124	1.51548	4.16e-05	0.000689665	UP	Additivity
TraesCS2B02G191200	310.556	7.33403	5.28446	9.46e-46	4.98e-43	UP	141.576	299.247	-1.05881	1.29e-07	3.79e-06	DOWN	134.485	6.87111	3.65608	4.68e-30	1e-27	UP	Additivity
TraesCS7B02G157600	295.493	108.951	1.39492	0.000749853	0.00491222	UP	202.276	284.022	-0.456627	0.207137	0.424124	FALSE	192.167	102.027	0.845313	0.000662329	0.00724947	FALSE	Additivity
TraesCS7B02G493700	592.773	0	9.34648	1.24e-29	1.84e-27	UP	92.5178	571.328	-2.51316	1.3e-17	1.4e-15	DOWN	87.9021	0	4.52402	5.74e-27	1.03e-24	UP	Additivity
TraesCS3B02G039700	373.714	39.2982	3.1669	4.29e-17	2.02e-15	UP	126.914	359.758	-1.41954	1.92e-05	0.000322531	DOWN	120.573	36.8028	1.56522	2.45e-09	1.03e-07	UP	Additivity
TraesCS2A02G583600	291.066	137.62	1.07149	2.75e-06	3.25e-05	UP	141.732	280.675	-0.954094	0.000192081	0.00226078	FALSE	134.627	128.877	0.0589073	0.811136	0.936275	FALSE	Additivity
TraesCS1B02G090600	205.522	74.8138	1.41965	0.000227795	0.00175065	UP	151.363	197.6	-0.362123	0.281075	0.510354	FALSE	143.793	70.0703	0.970102	3.67e-05	0.000618412	FALSE	Additivity
TraesCS4B02G170500	250.167	104.319	1.23158	0.000662922	0.00442175	UP	146.446	240.679	-0.682676	0.0262237	0.106412	FALSE	139.118	97.6776	0.473921	0.0479121	0.20085	FALSE	Additivity
TraesCS2B02G563800	298.768	7.11227	5.20171	3.68e-29	5.26e-27	UP	53.9734	287.851	-2.29718	1.65e-13	1.18e-11	DOWN	51.2756	6.66474	2.29094	2.39e-09	1.01e-07	UP	Additivity
TraesCS2D02G025500	417.865	15.2299	4.62059	4.26e-27	5.28e-25	UP	39.6827	401.893	-3.11755	5.12e-18	5.79e-16	DOWN	37.6999	14.2694	1.15222	0.00128853	0.0126159	UP	Additivity
TraesCS2A02G286000	254.649	102.41	1.28022	0.000726728	0.0047822	UP	167.484	244.916	-0.514465	0.138611	0.330002	FALSE	159.108	95.9308	0.693181	0.000949925	0.00981427	FALSE	Additivity
TraesCS6A02G024100	385.079	3.1988	6.63595	2.23e-43	9.62e-41	UP	124.432	371.412	-1.53996	3.11e-12	1.93e-10	DOWN	118.213	2.99775	4.13406	3.51e-30	7.6e-28	UP	Additivity
novel.2091	432.258	0	8.94625	1.89e-26	2.18e-24	UP	157.732	416.519	-1.34122	4.64e-06	9.37e-05	DOWN	149.856	0	5.21328	3.06e-38	1.05e-35	UP	Additivity
TraesCSU02G053700	267.685	116.862	1.18038	6.28e-06	6.89e-05	UP	159.511	257.759	-0.671776	0.00564645	0.033895	FALSE	151.532	109.438	0.443073	0.0392072	0.175148	FALSE	Additivity
TraesCS4A02G217600	222.938	83.3395	1.39335	1.78e-05	0.00017677	UP	167.428	214.739	-0.345904	0.203258	0.419058	FALSE	159.035	78.0807	0.95894	3.88e-05	0.000650114	FALSE	Additivity
novel.1026	269.141	28.098	3.12268	2.03e-10	4.56e-09	UP	80.4584	259.13	-1.54777	0.000103997	0.00136281	DOWN	76.4596	26.3376	1.16172	0.00384545	0.0305921	UP	Additivity
TraesCS1B02G258800	258.791	127.132	1.00857	0.00141797	0.00850221	UP	220.637	249.563	-0.172827	0.472072	0.687664	FALSE	209.593	119.055	0.763401	0.00106306	0.0107706	FALSE	Additivity
TraesCS4D02G247900	213.482	79.5329	1.37857	0.00103151	0.0064597	UP	93.1052	205.199	-1.03827	0.0119088	0.0599554	FALSE	88.4656	74.4811	0.223439	0.436551	0.729936	FALSE	Additivity
TraesCS3B02G232600	226.569	102.422	1.1232	0.00052119	0.0035851	UP	174.099	218.134	-0.31061	0.298648	0.529256	FALSE	165.381	95.9292	0.748287	0.000147408	0.00203216	FALSE	Additivity
novel.11761	311.567	0	8.58081	4.88e-24	4.56e-22	UP	56.8555	300.666	-2.31764	4.7e-18	5.33e-16	DOWN	54.0158	0	3.93766	1.41e-19	1.59e-17	UP	Additivity
TraesCS6A02G287800	224.594	98.8661	1.16748	4.94e-05	0.000445869	UP	153.663	216.252	-0.478473	0.0473406	0.160642	FALSE	145.964	92.5924	0.61868	0.00579042	0.0422545	FALSE	Additivity
TraesCS5A02G432600	205.119	74.7839	1.43798	3.51e-08	5.71e-07	UP	105.112	197.781	-0.888932	8.08e-05	0.00109753	FALSE	99.8601	70.0252	0.469312	0.0694862	0.257494	FALSE	Additivity
TraesCS7B02G206900	202.863	82.085	1.26317	0.00244192	0.0134877	UP	129.178	195.052	-0.551709	0.13956	0.331497	FALSE	122.723	76.9038	0.615672	0.018684	0.103599	FALSE	Additivity
TraesCS7B02G309600	245.099	117.283	1.04856	0.000175295	0.00138995	UP	198.922	236.015	-0.239476	0.317348	0.548881	FALSE	188.95	109.831	0.740731	0.000460559	0.00532617	FALSE	Additivity
TraesCS3A02G033000	295.126	46.0988	2.58392	5.32e-09	9.8e-08	UP	105.221	283.53	-1.31873	0.000686866	0.00642309	DOWN	99.9548	43.1843	1.11559	1.39e-05	0.000261184	UP	Additivity
TraesCS4B02G111300	310.078	68.9556	2.08212	8.24e-06	8.81e-05	UP	146.809	298.035	-0.945922	0.0125999	0.0625064	FALSE	139.478	64.5544	0.978307	0.00126929	0.0124683	FALSE	Additivity
TraesCSU02G055900	252.014	95.3386	1.35035	0.00224324	0.012563	UP	129.78	242.87	-0.88553	1.9e-05	0.00031851	FALSE	123.277	89.2253	0.392319	0.243229	0.545961	FALSE	Additivity
TraesCS5B02G222900	218.978	93.6133	1.21322	7.27e-08	1.13e-06	UP	175.621	211.04	-0.26013	0.184587	0.39495	FALSE	166.816	87.6915	0.873523	5.19e-05	0.000836171	FALSE	Additivity
TraesCS2D02G216700	243.53	110.085	1.1143	0.00377157	0.0194078	UP	162.187	234.331	-0.501911	0.125978	0.311071	FALSE	154.072	103.074	0.539287	0.0231675	0.121097	FALSE	Additivity
TraesCS1B02G322400	233.974	81.3703	1.47707	0.000328751	0.00241069	UP	139.03	224.951	-0.641357	0.0945129	0.257404	FALSE	132.08	76.2162	0.741432	0.00161442	0.0151837	FALSE	Additivity
TraesCS1D02G083700	270.46	79.7266	1.7084	3.56e-05	0.000331425	UP	140.405	259.909	-0.826365	0.025201	0.103427	FALSE	133.379	74.678	0.782974	0.000903386	0.00940824	FALSE	Additivity
TraesCS3B02G120000	219.122	102.559	1.07211	0.00186574	0.0107395	UP	161.967	211.435	-0.364134	0.266158	0.49395	FALSE	153.847	96.0601	0.644336	0.00178929	0.0164915	FALSE	Additivity
TraesCS2B02G160600	285.461	95.5806	1.51827	0.000803052	0.00521188	UP	141.403	274.367	-0.8836	0.0214387	0.0920571	FALSE	134.329	89.4836	0.535255	0.0389444	0.174424	FALSE	Additivity
novel.9657	384.634	9.9056	5.1689	3.83e-55	3.58e-52	UP	97.7019	370.715	-1.87998	3.04e-18	3.51e-16	DOWN	92.8075	9.28041	2.80595	1.65e-17	1.58e-15	UP	Additivity
TraesCS2B02G625200	384.05	0	8.84233	5.86e-26	6.52e-24	UP	109.791	369.899	-1.70565	2.06e-13	1.44e-11	DOWN	104.3	0	4.83167	5.09e-32	1.2e-29	UP	Additivity
TraesCS5A02G556500	306.923	30.9723	3.26441	1.5e-31	2.59e-29	UP	143.487	295.763	-1.01851	3.84e-06	7.93e-05	DOWN	136.307	29.0068	2.05369	4.67e-16	3.98e-14	UP	Additivity
TraesCS4D02G312400	235.54	96.1169	1.24359	0.00629714	0.0296338	UP	147.469	226.387	-0.565062	0.164535	0.367856	FALSE	140.087	90.0066	0.599306	0.00741603	0.0512675	FALSE	Additivity
TraesCS6A02G264400	233.888	86.1292	1.41539	1.56e-05	0.000157191	UP	148.275	225.057	-0.578678	0.0369092	0.135529	FALSE	140.853	80.6841	0.755148	0.00110927	0.0111519	FALSE	Additivity
TraesCS2A02G562800	449.643	0.319136	8.36575	4.93e-26	5.52e-24	UP	19.5641	432.19	-3.85762	4.43e-15	3.72e-13	DOWN	18.5892	0.299108	2.11259	5.85e-06	0.000120522	UP	Additivity
TraesCS3D02G373700	287.037	44.7644	2.63156	2.02e-15	8.08e-14	UP	109.585	276.363	-1.2825	4.76e-06	9.58e-05	DOWN	104.095	41.9332	1.20729	2.89e-06	6.44e-05	UP	Additivity
TraesCS5D02G444200	248.615	104.131	1.23561	6.82e-05	0.000596093	UP	121.232	239.328	-0.937543	0.00163445	0.0129229	FALSE	115.162	97.5383	0.222899	0.385728	0.689096	FALSE	Additivity
TraesCS6D02G051200	370.056	10.5968	5.00386	5.26e-45	2.61e-42	UP	79.6873	356.918	-2.08583	8.02e-15	6.57e-13	DOWN	75.7028	9.92264	2.45021	4.7e-13	3.03e-11	UP	Additivity
TraesCS5D02G302000	203.208	88.4828	1.1769	0.00065178	0.00435656	UP	167.314	195.693	-0.217405	0.417281	0.643829	FALSE	158.948	82.8998	0.861555	0.00110176	0.0110917	FALSE	Additivity
TraesCS6A02G223900	218.225	89.4016	1.26151	0.000153736	0.0012357	UP	124.049	209.946	-0.720626	0.0224979	0.0952457	FALSE	117.847	83.7287	0.461997	0.0455987	0.194485	FALSE	Additivity
TraesCS2B02G532500	355.619	43.6592	2.98046	6.17e-23	5.2e-21	UP	125.909	342.399	-1.3734	1.01e-05	0.000184046	DOWN	119.597	40.9045	1.365	6.52e-06	0.000132518	UP	Additivity
TraesCS2B02G442800	218.04	99.2738	1.12043	6.97e-06	7.59e-05	UP	190.667	210.046	-0.135543	0.55215	0.748858	FALSE	181.13	92.9793	0.91104	9.06e-06	0.000178061	FALSE	Additivity
TraesCS3B02G254800	207.237	67.5747	1.59946	9.74e-11	2.28e-09	UP	120.986	199.845	-0.704971	0.00244117	0.0177115	FALSE	114.938	63.305	0.793499	0.00151947	0.0144437	FALSE	Additivity
novel.3898	189.709	77.9529	1.24331	0.0023762	0.0131826	UP	156.868	183.25	-0.203199	0.633423	0.804534	FALSE	149.038	72.9779	0.868641	0.0101116	0.0649903	FALSE	Additivity
TraesCS6B02G210400	393.98	77.8764	2.17005	0.000420826	0.00298534	UP	150.325	377.894	-1.11072	0.039148	0.140889	FALSE	142.791	72.8885	0.772399	0.039591	0.176399	FALSE	Additivity
TraesCS4A02G472000	382.573	0	8.81568	1.29e-25	1.38e-23	UP	130.133	368.438	-1.45522	6.6e-09	2.48e-07	DOWN	123.614	0	5.05071	9.07e-36	2.77e-33	UP	Additivity
TraesCS6B02G334300	217.488	55.4227	1.91079	3.95e-06	4.54e-05	UP	99.0621	209.025	-0.999084	0.00778776	0.0434562	FALSE	94.1062	51.9044	0.789567	0.00204893	0.0183954	FALSE	Additivity
novel.5163	235.915	106.694	1.13391	2.7e-07	3.82e-06	UP	168.47	227.458	-0.424964	0.0343096	0.128618	FALSE	160.029	99.9426	0.642369	0.00199582	0.017994	FALSE	Additivity
TraesCS7A02G346000	258.533	88.3862	1.53076	8.07e-09	1.45e-07	UP	176.567	249.205	-0.483824	0.0356565	0.1323	FALSE	167.736	82.7676	0.938749	0.000216616	0.00282315	FALSE	Additivity
TraesCS2A02G380900	422.253	31.8867	3.55022	2.67e-12	7.54e-11	UP	107.392	405.662	-1.69937	0.000223364	0.00255824	DOWN	102.034	29.872	1.55693	3.73e-07	1.03e-05	UP	Additivity
TraesCS3B02G611800	262.721	109.708	1.22455	0.00152902	0.00907389	UP	198.591	252.681	-0.325354	0.35671	0.587825	FALSE	188.646	102.739	0.825077	0.000119229	0.00170138	FALSE	Additivity
TraesCS3B02G434200	320.765	26.1903	3.44554	1.04e-11	2.72e-10	UP	90.8285	308.072	-1.5852	0.000275078	0.00303811	DOWN	86.2794	24.5307	1.56596	1.25e-06	3.04e-05	UP	Additivity
TraesCS5B02G396900	228.427	84.3967	1.39584	0.000493499	0.00342578	UP	142.092	219.706	-0.589028	0.0938784	0.256235	FALSE	134.984	79.0577	0.724093	0.00198867	0.0179462	FALSE	Additivity
novel.10705	349.813	12.3798	4.70501	3.07e-38	9.05e-36	UP	124.059	337.048	-1.41059	3.05e-11	1.69e-09	DOWN	117.836	11.5878	2.84952	1.91e-18	1.98e-16	UP	Additivity
novel.1453	229.401	108.258	1.0756	4.3e-07	5.87e-06	UP	180.904	221.205	-0.284682	0.156592	0.356472	FALSE	171.847	101.397	0.726151	0.000230886	0.00298507	FALSE	Additivity
TraesCS2A02G207500	200.969	97.4257	1.01878	0.00614323	0.0290261	UP	145.835	193.234	-0.379323	0.286284	0.516035	FALSE	138.539	91.2534	0.561297	0.0200472	0.109113	FALSE	Additivity
TraesCSU02G008300	422.248	6.95448	5.58198	5.31e-24	4.93e-22	UP	27.8177	405.594	-3.42107	1.01e-13	7.4e-12	DOWN	26.4332	6.51213	1.41734	0.000836115	0.00880213	UP	Additivity
TraesCS3D02G012500	349.728	0	8.71083	6.86e-25	6.88e-23	UP	128.802	337.125	-1.34547	7.4e-08	2.29e-06	DOWN	122.363	0	5.03176	2.12e-35	6.25e-33	UP	Additivity
TraesCS3B02G481500	289.45	80.4682	1.81223	4.47e-08	7.14e-07	UP	141.563	278.585	-0.93764	0.000891138	0.00789191	FALSE	134.494	75.3589	0.76486	0.00386375	0.0307008	FALSE	Additivity
TraesCS3A02G439200	248.816	86.8104	1.46528	0.000955909	0.00605004	UP	113.278	239.153	-0.994549	0.0103201	0.0538615	FALSE	107.601	81.3052	0.375663	0.135174	0.390131	FALSE	Additivity
novel.2911	259.644	51.699	2.30139	4.7e-18	2.49e-16	UP	119.535	250.475	-1.04444	6.88e-07	1.72e-05	DOWN	113.551	48.4123	1.12928	1.15e-05	0.000220598	UP	Additivity
TraesCS2D02G407300	278.389	132.422	1.05667	7.27e-05	0.000631849	UP	151.079	268.261	-0.805186	0.000728216	0.00672912	FALSE	143.515	124.034	0.197284	0.342868	0.652678	FALSE	Additivity
novel.733	354.236	0.319136	8.22398	5.51e-27	6.73e-25	UP	163.433	341.003	-1.02438	0.000109679	0.00142579	DOWN	155.242	0.299108	5.25378	1.49e-41	6.23e-39	UP	Additivity
TraesCS5D02G369400	244.436	111.033	1.12097	0.000167784	0.00133625	UP	179.736	235.314	-0.373893	0.176602	0.384438	FALSE	170.73	104.025	0.664126	0.00602819	0.0435615	FALSE	Additivity
TraesCS2A02G552800	233.281	89.568	1.36377	3.29e-08	5.36e-07	UP	151.886	224.935	-0.556166	0.0045731	0.0288166	FALSE	144.275	83.9042	0.728942	0.00150517	0.0143303	FALSE	Additivity
TraesCS1A02G005200	385.468	10.1988	5.00403	4.69e-25	4.77e-23	UP	129.882	371.126	-1.41171	0.000111264	0.00144275	DOWN	123.379	9.54722	3.15763	2.88e-23	4.05e-21	UP	Additivity
TraesCS5D02G160300	300.757	35.8976	2.9977	6.15e-17	2.85e-15	UP	110.513	289.689	-1.33036	6.01e-06	0.000117156	DOWN	104.974	33.6409	1.39588	2.76e-05	0.000480989	UP	Additivity
novel.252	423.882	0.319136	8.44585	1.24e-28	1.7e-26	UP	99.1112	408.1	-1.94418	3.24e-10	1.54e-08	DOWN	94.1448	0.299108	4.50333	8.93e-28	1.68e-25	UP	Additivity
TraesCS2D02G134200	277.261	68.0533	1.87279	0.00292027	0.0156477	UP	123.012	267.804	-0.950722	0.0689221	0.207865	FALSE	116.876	63.6874	0.714052	0.047845	0.200675	FALSE	Additivity
TraesCS4D02G189200	234.675	18.3352	3.46374	1.17e-09	2.37e-08	UP	57.6226	225.691	-1.79028	1.84e-05	0.00031066	DOWN	54.7213	17.1872	1.21357	0.00357585	0.0288862	UP	Additivity
TraesCS5D02G171500	243.947	74.0237	1.68897	2.48e-07	3.54e-06	UP	117.511	235.035	-0.979732	1.56e-06	3.58e-05	FALSE	111.627	69.3094	0.620574	0.0265343	0.133822	FALSE	Additivity
TraesCS5B02G333700	221.208	98.1106	1.15637	1.46e-05	0.000148126	UP	135.828	212.958	-0.628885	0.011227	0.0573988	FALSE	129.024	91.8868	0.461771	0.0283541	0.140387	FALSE	Additivity
TraesCS2A02G557600	329.525	14.9588	4.34494	1.02e-28	1.41e-26	UP	130.46	317.833	-1.25883	9.18e-10	4.06e-08	DOWN	123.925	14.0037	2.69196	1.08e-16	9.73e-15	UP	Additivity
novel.3929	305.001	0	8.5794	3.5e-24	3.33e-22	UP	142.39	294.081	-1.02242	3.1e-06	6.56e-05	DOWN	135.255	0	5.14467	2.42e-37	8.1e-35	UP	Additivity
TraesCS5A02G267000	288.482	90.7267	1.62694	2.25e-05	0.000218962	UP	136.381	277.585	-0.979122	0.00109119	0.00928904	FALSE	129.552	85.0055	0.556244	0.0400956	0.17797	FALSE	Additivity
TraesCS6B02G289500	194.718	79.8401	1.25855	0.000300189	0.00222797	UP	115.702	188.015	-0.670807	0.0229246	0.0966111	FALSE	109.898	74.8095	0.495485	0.0856191	0.294961	FALSE	Additivity
TraesCS3B02G048800	198.353	92.6003	1.09073	7.87e-07	1.02e-05	UP	173.847	191.191	-0.133924	0.515701	0.721709	FALSE	165.156	86.7264	0.878499	4.39e-05	0.000723431	FALSE	Additivity
TraesCS2B02G594100	213.681	77.2226	1.41722	0.00109993	0.00683157	UP	137.894	205.269	-0.527098	0.183206	0.39299	FALSE	130.993	72.3256	0.805657	0.0002756	0.00346468	FALSE	Additivity
TraesCS2B02G250100	213.636	100.079	1.0778	0.000244185	0.00186062	UP	109.221	205.627	-0.879225	0.00118181	0.00992181	FALSE	103.753	93.7443	0.140071	0.523641	0.788489	FALSE	Additivity
TraesCS1B02G162300	225.113	55.2664	1.99927	4.16e-13	1.29e-11	UP	114.805	217.089	-0.890127	0.000510964	0.00505776	FALSE	109.041	51.7776	0.974481	0.000320633	0.00394428	FALSE	Additivity
TraesCS1D02G092900	225.052	99.9678	1.15997	3.21e-06	3.75e-05	UP	152.059	216.816	-0.499496	0.0251294	0.103212	FALSE	144.436	93.6365	0.59042	0.00761078	0.0523073	FALSE	Additivity
TraesCS2B02G291600	226.683	72.7757	1.62631	1.45e-12	4.2e-11	UP	115.559	218.543	-0.900374	1.03e-05	0.000187584	FALSE	109.779	68.1598	0.64326	0.00615295	0.0442521	FALSE	Additivity
TraesCS6A02G036000	315.865	0.696196	7.69359	2.15e-27	2.74e-25	UP	144.725	304.265	-1.02801	0.000354271	0.00374116	DOWN	137.482	0.6528	4.96663	1.65e-37	5.61e-35	UP	Additivity
TraesCS2D02G025400	408.77	48.7699	2.87263	6.85e-07	9.02e-06	UP	113.602	392.28	-1.49082	0.0057624	0.0344091	DOWN	107.906	45.6635	1.03125	0.00305154	0.0254037	UP	Additivity
TraesCS1D02G039300	497.245	6.55894	5.68156	2.62e-17	1.27e-15	UP	29.9852	477.296	-3.2659	4.06e-09	1.59e-07	DOWN	28.4918	6.14201	1.58319	0.000145902	0.00201292	UP	Additivity
TraesCS1B02G062300	215.311	57.743	1.86905	3.16e-10	6.9e-09	UP	105.383	207.375	-0.925722	0.0039255	0.0256957	FALSE	100.128	54.0903	0.799591	0.00446279	0.0343869	FALSE	Additivity
TraesCS3B02G332700	190.864	83.79	1.1513	0.00475312	0.0234727	UP	156.592	183.542	-0.20724	0.624361	0.798665	FALSE	148.786	78.4629	0.812535	0.00731827	0.0507416	FALSE	Additivity
TraesCS7A02G521600	229.619	102.247	1.14417	0.000419271	0.00297532	UP	109.42	221.138	-0.971743	0.000865416	0.00771922	FALSE	103.948	95.7395	0.109203	0.656562	0.865433	FALSE	Additivity
TraesCS3A02G131200	335.987	77.4478	1.97741	0.000823236	0.00532666	UP	127.153	322.462	-1.17349	0.0147828	0.0701379	FALSE	120.81	72.4982	0.624168	0.0637432	0.243541	FALSE	Additivity
TraesCS2B02G189300	251.614	62.8306	1.88073	0.000917089	0.00584303	UP	107.889	241.473	-0.987111	0.0572781	0.18327	FALSE	102.513	58.8412	0.703213	0.0220962	0.117284	FALSE	Additivity
TraesCS2A02G303400	205.04	89.3796	1.16521	0.00260131	0.0142021	UP	154.025	197.242	-0.334008	0.343433	0.575402	FALSE	146.306	83.7276	0.760177	0.000445332	0.00518138	FALSE	Additivity
TraesCS5B02G527600	190.278	14.4179	3.49725	1.04e-09	2.12e-08	UP	53.3681	183.325	-1.57927	0.000571035	0.00552549	DOWN	50.7129	13.4983	1.3038	0.00258701	0.022215	UP	Additivity
TraesCS1B02G468700	291.665	47.9813	2.55886	9.64e-17	4.37e-15	UP	108.345	281.189	-1.3467	1.99e-10	9.79e-09	DOWN	102.913	44.9194	1.06152	0.000295342	0.00367832	UP	Additivity
TraesCS5A02G052900	309.955	24.396	3.5566	3.04e-20	2.01e-18	UP	125.923	299.03	-1.19555	3.92e-05	0.000594551	DOWN	119.615	22.8461	2.04476	1.81e-10	8.88e-09	UP	Additivity
novel.5517	202.884	95.8955	1.07273	6.18e-06	6.8e-05	UP	185.752	195.697	-0.0743439	0.719266	0.858681	FALSE	176.442	89.8375	0.918386	2.84e-05	0.000492242	FALSE	Additivity
TraesCS6B02G307200	183.069	81.952	1.13473	0.00143447	0.00859182	UP	87.7753	176.21	-0.955275	0.00242409	0.0176247	FALSE	83.379	76.7673	0.113844	0.648831	0.861359	FALSE	Additivity
TraesCS3B02G245400	310.022	29.7278	3.32147	2.05e-24	1.99e-22	UP	140.118	298.936	-1.06785	8.23e-07	2.02e-05	DOWN	133.112	27.8326	1.99207	3.23e-11	1.71e-09	UP	Additivity
TraesCS5D02G239000	188.443	87.3128	1.07911	0.00371383	0.0191617	UP	136.887	181.852	-0.387509	0.239532	0.463686	FALSE	130.033	81.779	0.583229	0.0571966	0.226471	FALSE	Additivity
TraesCS3B02G221400	173.825	84.2215	1.02642	0.0014524	0.00868547	UP	99.1675	167.281	-0.722661	0.0121287	0.0607444	FALSE	94.2023	78.8772	0.240491	0.312153	0.622829	FALSE	Additivity
TraesCS5A02G100300	285.016	67.2676	1.95946	0.000484487	0.00337249	UP	110.963	273.495	-1.13247	0.0202415	0.0881854	FALSE	105.409	62.9858	0.683261	0.0070315	0.0491193	FALSE	Additivity
TraesCS7B02G216300	180.618	83.6956	1.09563	8.26e-05	0.000709076	UP	114.749	174.113	-0.583934	0.0180883	0.0811243	FALSE	108.992	78.4127	0.439536	0.0776387	0.276972	FALSE	Additivity
TraesCS3A02G016200	608.285	1.01533	7.83755	6.77e-24	6.23e-22	UP	50.3785	583.889	-3.00016	6.76e-09	2.54e-07	DOWN	47.8628	0.951908	3.41433	1.05e-15	8.7e-14	UP	Additivity
TraesCS4A02G320100	213.591	82.6232	1.33337	0.000659696	0.00440276	UP	129.858	205.528	-0.629234	0.0451031	0.155201	FALSE	123.372	77.3672	0.601066	0.0398856	0.177319	FALSE	Additivity
TraesCS5A02G256600	226.612	89.9449	1.31678	1.59e-06	1.96e-05	UP	123.579	218.649	-0.800926	0.000751637	0.00690283	FALSE	117.387	84.2303	0.447133	0.0587085	0.230528	FALSE	Additivity
TraesCS4B02G194900	216.01	98.3586	1.10153	0.0070415	0.0324734	UP	125.051	207.796	-0.67788	0.074752	0.21956	FALSE	118.796	92.1259	0.335449	0.217953	0.514859	FALSE	Additivity
novel.7209	198.681	88.6468	1.13927	0.00139502	0.00838511	UP	162.786	191.511	-0.225202	0.420521	0.64626	FALSE	154.629	83.07	0.798665	0.00644612	0.045871	FALSE	Additivity
TraesCS5A02G394500	284.188	25.0406	3.38592	8.96e-15	3.36e-13	UP	58.5267	273.151	-2.04459	1.93e-07	5.44e-06	DOWN	55.6085	23.4532	1.05488	0.00186438	0.0170434	UP	Additivity
TraesCS2D02G481700	233.651	57.1306	1.92646	0.000297712	0.00221282	UP	122.329	224.637	-0.793298	0.0621054	0.19346	FALSE	116.235	53.4968	0.922559	0.00974996	0.0632353	FALSE	Additivity
TraesCS7D02G476000	202.096	95.3802	1.06547	0.000337417	0.00246511	UP	133.479	194.504	-0.521551	0.0622617	0.193818	FALSE	126.798	89.3363	0.47824	0.023544	0.122493	FALSE	Additivity
TraesCS5B02G408300	322.676	96.2981	1.65077	0.002118	0.011955	UP	124.41	310.043	-1.14515	0.0192887	0.0850835	FALSE	118.186	90.177	0.351	0.215297	0.511189	FALSE	Additivity
TraesCS7D02G325300	241.759	97.9681	1.25034	0.00792955	0.0357716	UP	133.38	232.198	-0.724225	0.0878138	0.244885	FALSE	126.69	91.7756	0.437346	0.0584007	0.229596	FALSE	Additivity
TraesCS2D02G509100	223.171	97.0132	1.18521	4.82e-05	0.000436071	UP	117.008	215.162	-0.853254	0.000447043	0.00453976	FALSE	111.153	90.8927	0.271297	0.264831	0.571833	FALSE	Additivity
TraesCS4B02G068500	207.122	72.7338	1.49817	9.41e-13	2.8e-11	UP	120.668	199.688	-0.71222	0.000442377	0.00450099	FALSE	114.623	68.1255	0.703393	0.00193551	0.0175612	FALSE	Additivity
TraesCS2B02G335200	228.629	77.75	1.50606	0.000329705	0.00241641	UP	125.747	219.775	-0.739537	0.0628029	0.194976	FALSE	119.458	72.816	0.657392	0.00958229	0.0624128	FALSE	Additivity
TraesCS5A02G104600	276.392	85.7218	1.59858	0.00282937	0.0152399	UP	130.538	265.423	-0.929065	0.0270034	0.108518	FALSE	124.016	80.2389	0.542594	0.0903703	0.30501	FALSE	Additivity
TraesCS1B02G345500	227.382	80.6595	1.48309	4.93e-09	9.11e-08	UP	153.221	219.277	-0.506492	0.0173586	0.0789281	FALSE	145.536	75.5597	0.878551	0.000351326	0.00425709	FALSE	Additivity
novel.9059	237.86	11.9117	3.88652	5.04e-08	8.01e-07	UP	65.5529	228.815	-1.41925	0.0168293	0.077147	FALSE	62.2492	11.1686	0.853114	0.0577186	0.227737	FALSE	Additivity
TraesCS3D02G034900	279.683	33.7326	2.97026	3.75e-14	1.31e-12	UP	76.8197	269.113	-1.69861	9.13e-07	2.21e-05	DOWN	72.9809	31.6023	1.07027	0.000381252	0.00455525	UP	Additivity
TraesCS2B02G169300	227.624	99.2173	1.16532	0.00231662	0.0129054	UP	134.242	218.823	-0.659521	0.0630357	0.195488	FALSE	127.53	92.9414	0.427005	0.0598694	0.233672	FALSE	Additivity
TraesCS7A02G464900	204.748	98.564	1.03877	0.000369193	0.0026703	UP	118.048	197.344	-0.712611	0.0114619	0.0582971	FALSE	112.123	92.3023	0.260789	0.273427	0.581669	FALSE	Additivity
TraesCS7D02G481600	211.491	81.6548	1.3363	0.000713826	0.00470923	UP	119.355	203.696	-0.744783	0.00414845	0.0267853	FALSE	113.397	76.4601	0.493652	0.12319	0.369826	FALSE	Additivity
TraesCS6D02G005500	284.379	76.3231	1.78564	0.00146439	0.00874083	UP	124.381	272.955	-0.983343	0.0458213	0.156929	FALSE	118.165	71.4736	0.667821	0.00923085	0.0606359	FALSE	Additivity
TraesCS5B02G320300	254.152	18.0232	3.74625	1.11e-28	1.53e-26	UP	116.113	245.031	-1.05388	8.08e-07	1.98e-05	DOWN	110.294	16.8759	2.3862	2.08e-15	1.7e-13	UP	Additivity
TraesCS3D02G360800	327.272	1.01284	7.51902	3e-32	5.58e-30	UP	107.519	315.572	-1.51904	1.45e-12	9.31e-11	DOWN	102.128	0.94662	4.45317	1.39e-29	2.94e-27	UP	Additivity
TraesCS6B02G246400	491.637	27.4782	3.77435	4.83e-08	7.7e-07	UP	87.4313	471.541	-1.99358	0.000341678	0.00363527	DOWN	83.0408	25.7558	1.30562	0.00085935	0.00901544	UP	Additivity
novel.8656	277.988	23.4524	3.38959	9.03e-11	2.12e-09	UP	62.0072	267.181	-1.85418	8.26e-05	0.0011185	DOWN	58.9189	21.9735	1.16362	0.00133577	0.0129998	UP	Additivity
novel.7948	176.377	83.3057	1.05508	0.00374858	0.0193086	UP	148.244	170.219	-0.18898	0.56345	0.757061	FALSE	140.827	78.0137	0.794875	0.000461516	0.0053347	FALSE	Additivity
TraesCS5D02G522700	205.166	89.855	1.17969	1.15e-06	1.45e-05	UP	115.608	197.729	-0.754359	0.000941759	0.00825057	FALSE	109.826	84.1534	0.360722	0.115737	0.356099	FALSE	Additivity
TraesCS2B02G459000	368.257	30.4694	3.27554	1.28e-06	1.6e-05	UP	117.526	353.654	-1.38171	0.00472012	0.0295591	DOWN	111.656	28.5135	1.52471	8.71e-05	0.00130168	UP	Additivity
TraesCS2D02G076900	184.325	66.0504	1.44329	0.000133702	0.00109232	UP	113.8	177.329	-0.603943	0.0689062	0.207834	FALSE	108.107	61.8607	0.749314	0.00210213	0.0187781	FALSE	Additivity
novel.12052	308.394	0	8.48791	6.26e-23	5.25e-21	UP	56.9155	297.902	-2.26653	1.18e-12	7.74e-11	DOWN	54.0675	0	3.98507	3.3e-20	3.87e-18	UP	Additivity
novel.1167	268.282	10.1718	4.51497	7.96e-20	5.07e-18	UP	49.7675	258.24	-2.1162	2.82e-06	6.03e-05	DOWN	47.2661	9.52632	1.67819	4.9e-05	0.000794318	UP	Additivity
TraesCS4A02G235300	312.961	8.78435	4.96382	9.69e-27	1.16e-24	UP	87.5845	302.438	-1.66201	7.67e-06	0.000144871	DOWN	83.1975	8.2313	2.68868	1.45e-13	9.93e-12	UP	Additivity
TraesCS4A02G229800	196.099	92.939	1.05935	0.000377065	0.00271851	UP	107.601	188.781	-0.779559	0.00482183	0.0300597	FALSE	102.224	87.0306	0.215451	0.375237	0.679969	FALSE	Additivity
TraesCS1B02G259500	200.03	80.3805	1.27412	0.00186818	0.0107491	UP	122.368	192.309	-0.605692	0.103313	0.273199	FALSE	116.252	75.2685	0.579802	0.0175846	0.0990511	FALSE	Additivity
TraesCS1A02G030900	303.412	0	8.55161	7.41e-24	6.79e-22	UP	114.527	292.227	-1.31835	3.05e-09	1.22e-07	DOWN	108.798	0	4.90718	2.22e-33	5.69e-31	UP	Additivity
TraesCS2A02G421500	263.583	15.9002	3.94801	4.67e-25	4.76e-23	UP	81.68	254.232	-1.56884	8.23e-08	2.53e-06	DOWN	77.5895	14.8899	2.07599	2.3e-11	1.24e-09	UP	Additivity
TraesCS4D02G340800	307.805	91.6635	1.64735	0.00291046	0.0156042	UP	136.857	295.462	-0.991623	0.0269095	0.108268	FALSE	130.022	85.8044	0.520536	0.100117	0.324897	FALSE	Additivity
TraesCS3A02G440800	322.571	96.8596	1.61763	0.00685943	0.0317783	UP	118.146	309.439	-1.19067	0.0190469	0.0843225	FALSE	112.228	90.6762	0.276729	0.319289	0.630212	FALSE	Additivity
TraesCS7A02G010200	213.052	94.341	1.14694	0.00120777	0.00741446	UP	153.868	205.047	-0.389477	0.25472	0.481394	FALSE	146.186	88.3293	0.649901	0.0223219	0.118094	FALSE	Additivity
TraesCS2B02G288900	317.265	1.69056	7.0307	1.6e-36	4.25e-34	UP	137.212	305.876	-1.12784	4.58e-07	1.18e-05	DOWN	130.354	1.58299	4.56325	1.6e-33	4.18e-31	UP	Additivity
novel.9189	470.29	0	7.71493	7.44e-15	2.81e-13	UP	60.9561	451.727	-2.49109	5.98e-07	1.51e-05	DOWN	57.916	0	3.842	3.02e-18	3.08e-16	UP	Additivity
TraesCS2B02G236000	198.031	92.4487	1.08634	3.61e-06	4.18e-05	UP	136.017	190.949	-0.476622	0.0444577	0.153643	FALSE	129.194	86.5822	0.537855	0.0187315	0.103784	FALSE	Additivity
TraesCS6D02G222900	229.703	57.18	1.97052	3.03e-09	5.76e-08	UP	106.847	221.104	-0.999855	0.00105218	0.0090216	FALSE	101.501	53.5653	0.826348	0.00449441	0.0345793	FALSE	Additivity
TraesCS6A02G033800	291.876	33.6931	3.08249	2.28e-30	3.55e-28	UP	101.895	281.263	-1.4319	4.04e-11	2.2e-09	DOWN	96.7836	31.5642	1.46045	1.66e-07	4.96e-06	UP	Additivity
TraesCS1D02G031500	205.354	92.9738	1.12937	3.61e-05	0.00033567	UP	104.91	197.717	-0.886149	0.000354095	0.0037404	FALSE	99.6564	87.0862	0.184948	0.417176	0.715018	FALSE	Additivity
TraesCS6A02G132400	238.248	87.5876	1.39841	0.000759035	0.00496144	UP	135.712	229.051	-0.701027	0.0599376	0.189003	FALSE	128.943	82.0115	0.586819	0.0384761	0.172987	FALSE	Additivity
TraesCS2A02G303100	198.431	66.1641	1.54468	6.73e-05	0.000589049	UP	132.033	190.94	-0.500155	0.143137	0.336848	FALSE	125.449	61.9926	0.899979	0.00294894	0.0247477	FALSE	Additivity
TraesCS3D02G379800	212.504	82.5246	1.32638	0.00057651	0.00390778	UP	108.93	204.339	-0.850427	0.0155927	0.072892	FALSE	103.474	77.2854	0.391684	0.0857029	0.29515	FALSE	Additivity
TraesCS7D02G001600	214.421	102.082	1.04321	0.00572801	0.027391	UP	120.139	206.266	-0.734884	0.0288261	0.113689	FALSE	114.128	95.59	0.236042	0.358484	0.666417	FALSE	Additivity
TraesCS4A02G319300	214.205	79.1534	1.41999	6.81e-09	1.23e-07	UP	102.702	206.349	-0.979632	2.39e-05	0.000391299	FALSE	97.5655	74.1314	0.370585	0.105587	0.336312	FALSE	Additivity
TraesCS5B02G568000	291.789	0.319136	8.03445	2.48e-26	2.84e-24	UP	127.88	281.122	-1.09683	3.27e-05	0.000510312	DOWN	121.501	0.299108	4.80892	1.8e-32	4.4e-30	UP	Additivity
TraesCS5B02G069300	207.761	64.6087	1.62552	0.000192913	0.00151189	UP	104.245	199.67	-0.834441	0.0658612	0.201481	FALSE	99.0267	60.5142	0.61669	0.0504678	0.208294	FALSE	Additivity
TraesCS6B02G309800	220.973	96.5867	1.15536	0.00616123	0.029093	UP	125.696	212.412	-0.69973	0.0674643	0.204871	FALSE	119.404	90.4797	0.378995	0.0836126	0.290811	FALSE	Additivity
novel.3472	211.031	74.2272	1.46098	0.000318485	0.00234389	UP	142.894	203.84	-0.469129	0.248075	0.473722	FALSE	135.738	69.5361	0.836208	0.00784172	0.0534954	FALSE	Additivity
TraesCS3B02G428700	188.259	83.7694	1.1525	0.000139091	0.00113157	UP	154.234	181.581	-0.22583	0.425922	0.650357	FALSE	146.535	78.46	0.821508	0.00234375	0.0205109	FALSE	Additivity
TraesCS5A02G188500	191.967	88.4601	1.10042	0.000193208	0.00151394	UP	108.674	184.791	-0.736188	0.00767502	0.0429953	FALSE	103.242	82.8425	0.296079	0.220819	0.518514	FALSE	Additivity
TraesCS2B02G415900	345.347	0.957408	7.49931	7.29e-29	1.02e-26	UP	82.7478	332.998	-1.84397	3.55e-06	7.38e-05	DOWN	78.6112	0.897325	3.77501	1.05e-18	1.1e-16	UP	Additivity
TraesCS4D02G180100	317.981	32.1774	3.1175	1.76e-08	2.99e-07	UP	100.357	305.9	-1.47678	0.000197796	0.00231387	DOWN	95.352	30.1244	1.32699	0.000395608	0.0046944	UP	Additivity
TraesCS5B02G428200	209.48	81.8852	1.34089	1.16e-07	1.75e-06	UP	134.146	202.019	-0.57436	0.017499	0.079367	FALSE	127.422	76.6894	0.685837	0.00278296	0.023564	FALSE	Additivity
TraesCS7D02G092500	448.424	35.1949	3.32782	1.53e-06	1.9e-05	UP	44.3268	429.983	-2.77384	NA	1	FALSE	42.1129	32.9425	0.264576	0.51728	0.784046	FALSE	Additivity
novel.4362	196.713	95.8213	1.02591	1.26e-05	0.00013004	UP	154.746	189.767	-0.287475	0.202044	0.417671	FALSE	146.989	89.7529	0.666785	0.00266155	0.0227264	FALSE	Additivity
TraesCS4A02G193600	206.642	101.396	1.01039	0.000728141	0.00478923	UP	124.261	198.871	-0.65159	0.0201486	0.0878827	FALSE	118.037	94.9675	0.29755	0.15934	0.430983	FALSE	Additivity
novel.475	292.483	76.623	1.77614	0.00611856	0.028921	UP	110.247	281.049	-1.17771	0.0150411	0.0710139	FALSE	104.738	71.691	0.432145	0.253557	0.558162	FALSE	Additivity
TraesCS4A02G472600	316.992	2.16499	6.82923	1.5e-37	4.26e-35	UP	122.979	305.524	-1.28481	5.79e-10	2.65e-08	DOWN	116.832	2.02941	4.339	7.59e-31	1.68e-28	UP	Additivity
TraesCS3D02G348800	215.575	77.0424	1.43017	0.00128253	0.00780639	UP	141.852	207.327	-0.506073	0.18531	0.395895	FALSE	134.775	72.1254	0.802322	0.00595169	0.0431364	FALSE	Additivity
novel.9860	352.811	0	8.66656	3.07e-24	2.93e-22	UP	97.2126	339.443	-1.72504	6.26e-09	2.36e-07	DOWN	92.3364	0	4.66982	1.99e-29	4.15e-27	UP	Additivity
TraesCS5D02G032100	270.263	0	8.40102	9.13e-23	7.54e-21	UP	106.385	260.612	-1.25795	8.83e-08	2.69e-06	DOWN	101.055	0	4.81486	7.46e-32	1.74e-29	UP	Additivity
TraesCS2B02G097800	414.939	15.2583	4.34314	1.33e-10	3.06e-09	UP	26.4248	397.817	-3.1919	NA	1	FALSE	25.1081	14.2978	0.601101	0.147101	0.4114	FALSE	Additivity
TraesCS5D02G334000	220.563	82.7182	1.36384	0.00214411	0.0120852	UP	115.817	212.01	-0.795626	0.052382	0.172315	FALSE	110.031	77.473	0.472376	0.048416	0.202397	FALSE	Additivity
TraesCS3D02G171800	187.851	91.0762	1.0339	5.51e-06	6.13e-05	UP	126.354	181.043	-0.506005	0.023161	0.0972613	FALSE	120.026	85.3097	0.462547	0.0369791	0.168399	FALSE	Additivity
TraesCSU02G224100	401.394	0	8.57747	2.5e-22	2.01e-20	UP	106.277	385.495	-1.67371	0.000116935	0.00150161	DOWN	100.957	0	4.7895	2.48e-31	5.7e-29	UP	Additivity
novel.3147	396.094	18.1476	4.10382	8.58e-11	2.02e-09	UP	57.7812	379.95	-2.2546	3.39e-05	0.000526232	DOWN	54.9052	16.9895	1.35537	0.000253411	0.00323208	UP	Additivity
TraesCS5A02G471100	338.7	24.1017	3.59421	1e-10	2.35e-09	UP	106.068	325.422	-1.43593	0.00171659	0.0134286	DOWN	100.749	22.5723	1.89397	7.52e-10	3.43e-08	UP	Additivity
novel.5736	371.325	0.37706	8.16385	3.05e-25	3.18e-23	UP	93.3832	357.127	-1.79918	1.21e-06	2.85e-05	DOWN	88.7177	0.353691	4.4527	3.39e-27	6.19e-25	UP	Additivity
TraesCS6A02G361000	187.351	87.329	1.07913	0.000941551	0.00597515	UP	105.208	180.291	-0.739135	0.0173053	0.078789	FALSE	99.9412	81.7906	0.270666	0.23182	0.532223	FALSE	Additivity
TraesCS1A02G312700	244.57	75.4324	1.65992	4.53e-06	5.14e-05	UP	154.021	235.578	-0.588698	0.0372793	0.13632	FALSE	146.314	70.6542	0.960421	0.000318288	0.00392207	FALSE	Additivity
TraesCS6A02G245500	221.839	99.127	1.13516	0.00121849	0.00747034	UP	155.848	213.408	-0.432534	0.151429	0.348972	FALSE	148.04	92.8181	0.629493	0.00556024	0.0409516	FALSE	Additivity
TraesCS1A02G006800	377.168	0.638272	7.7243	5.93e-24	5.49e-22	UP	51.815	363.341	-2.52032	1.03e-08	3.75e-07	DOWN	49.2233	0.598217	3.5328	2.51e-16	2.18e-14	UP	Additivity
novel.6189	192.19	91.5552	1.05465	4.04e-05	0.000372437	UP	143.407	185.259	-0.360384	0.112619	0.289181	FALSE	136.216	85.7387	0.623317	0.00560715	0.0411689	FALSE	Additivity
TraesCS4D02G115100	165.441	76.859	1.0846	0.000865369	0.00555915	UP	111.164	159.355	-0.494394	0.108841	0.282778	FALSE	105.608	71.9777	0.513302	0.0342546	0.159741	FALSE	Additivity
novel.5249	236.646	40.714	2.49077	3.02e-13	9.49e-12	UP	95.367	228.128	-1.21823	1.93e-06	4.32e-05	DOWN	90.5808	38.1262	1.09277	0.000441664	0.00514445	UP	Additivity
TraesCS1A02G033000	202.252	68.0121	1.56089	1.13e-11	2.95e-10	UP	123.667	195.008	-0.640374	0.00442984	0.0281293	FALSE	117.486	63.7093	0.820789	0.0007582	0.00813126	FALSE	Additivity
TraesCS1B02G284500	195.712	84.8352	1.18886	3.78e-05	0.000350325	UP	108.558	188.422	-0.763128	0.00752362	0.0423252	FALSE	103.113	79.469	0.349779	0.151597	0.41852	FALSE	Additivity
TraesCS6A02G312600	373.093	21.9428	3.79916	3.9e-10	8.44e-09	UP	80.88	357.852	-1.8463	0.000236941	0.00268378	DOWN	76.8333	20.5421	1.64804	1.77e-07	5.25e-06	UP	Additivity
TraesCS6B02G450700	187.172	74.8472	1.30571	5.2e-06	5.83e-05	UP	100.56	180.318	-0.816851	0.00093551	0.00820497	FALSE	95.5275	70.1184	0.41629	0.0915864	0.307526	FALSE	Additivity
TraesCS2B02G324100	191.355	87.7973	1.11413	7.02e-06	7.64e-05	UP	107.959	184.427	-0.754359	0.000696202	0.00649095	FALSE	102.547	82.2287	0.297704	0.216712	0.513043	FALSE	Additivity
novel.9239	277.152	13.1438	4.32013	1.04e-39	3.4e-37	UP	120.31	267.069	-1.12743	2.4e-08	8.12e-07	DOWN	114.291	12.3163	2.80925	3.93e-20	4.61e-18	UP	Additivity
TraesCS2D02G382500	199.129	92.2788	1.08981	0.000427203	0.00302207	UP	118.389	191.59	-0.663118	0.0272987	0.109399	FALSE	112.454	86.4312	0.355749	0.113726	0.352214	FALSE	Additivity
TraesCS5D02G467100	231.282	80.9535	1.44936	0.00236601	0.0131356	UP	168.894	222.084	-0.355472	0.412678	0.639993	FALSE	160.458	75.8146	0.983299	0.000194544	0.00257748	FALSE	Additivity
TraesCS1A02G374800	204.591	82.881	1.29428	1.28e-08	2.23e-07	UP	135.357	197.166	-0.531091	0.0103328	0.0539014	FALSE	128.585	77.6362	0.685277	0.0023663	0.0206635	FALSE	Additivity
TraesCS7B02G363500	174.142	24.7585	2.73461	6.27e-12	1.69e-10	UP	69.0624	168.035	-1.19738	0.000945542	0.00827877	DOWN	65.6005	23.1961	1.28755	7.4e-05	0.00113277	UP	Additivity
TraesCS5B02G355800	447.998	5.53012	4.47245	2.14e-05	0.000209697	UP	11.0722	430.085	-1.86777	0.00960951	0.0510273	FALSE	10.5143	5.18425	0.413218	0.367209	0.673983	FALSE	Additivity
TraesCS3A02G344400	241.901	39.5768	2.50474	1.65e-07	2.41e-06	UP	97.5838	232.471	-1.16009	0.00215676	0.016091	DOWN	92.7065	37.0659	1.15268	0.000269205	0.00339603	UP	Additivity
TraesCS7B02G261100	294.97	30.4265	3.15168	3.84e-12	1.06e-10	UP	83.0984	283.404	-1.61788	6.88e-05	0.0009635	DOWN	78.9417	28.4999	1.31184	4.74e-06	9.99e-05	UP	Additivity
TraesCS5A02G356900	169.498	80.7861	1.05633	3.55e-06	4.13e-05	UP	111.423	163.379	-0.540567	0.00951241	0.0506805	FALSE	105.839	75.669	0.449633	0.0526836	0.21483	FALSE	Additivity
TraesCS3B02G272300	245.569	111.904	1.09564	0.0105842	0.0452211	UP	116.373	235.967	-0.944695	0.0125484	0.0623025	FALSE	110.542	104.783	0.0720288	0.772784	0.918964	FALSE	Additivity
TraesCS4D02G174400	350.728	28.9776	3.38704	1.53e-09	3.03e-08	UP	78.2326	336.591	-1.83583	0.000149877	0.00184391	DOWN	74.3233	27.1472	1.26996	5.27e-05	0.000847243	UP	Additivity
TraesCS5B02G180800	238.662	70.5811	1.69689	0.000111629	0.000932024	UP	116.695	229.44	-0.913496	0.0096021	0.0509988	FALSE	110.856	66.095	0.67426	0.0163044	0.0936446	FALSE	Additivity
novel.4230	261.943	0	8.39818	5.93e-23	5.01e-21	UP	121.73	252.526	-1.03397	6.73e-08	2.09e-06	DOWN	115.639	0	4.98611	9.66e-35	2.77e-32	UP	Additivity
TraesCS6D02G407500	192.893	90.7645	1.07771	4.32e-06	4.93e-05	UP	118.83	185.922	-0.627571	0.0086285	0.0470488	FALSE	112.877	85.0173	0.384173	0.0906171	0.305482	FALSE	Additivity
TraesCS1A02G073200	172.821	72.2863	1.24055	4.61e-06	5.23e-05	UP	87.5845	166.624	-0.897576	0.000453287	0.0045901	FALSE	83.2083	67.6908	0.27313	0.287548	0.597442	FALSE	Additivity
TraesCS5B02G328200	211.684	70.3875	1.56883	3.12e-09	5.92e-08	UP	115.12	204.066	-0.808312	0.000141833	0.00176359	FALSE	109.351	65.9073	0.668931	0.00967004	0.0628514	FALSE	Additivity
TraesCS6B02G283800	203.554	31.3938	2.64108	1.99e-14	7.14e-13	UP	87.8682	196.017	-1.09711	0.000636008	0.00603644	DOWN	83.4836	29.4092	1.33719	5.94e-06	0.000122149	UP	Additivity
TraesCS4B02G070500	173.462	45.1304	1.89031	2.29e-06	2.75e-05	UP	89.7444	166.948	-0.844538	0.0120604	0.0605204	FALSE	85.2433	42.2772	0.897529	0.00288882	0.0243076	FALSE	Additivity
TraesCS5B02G233500	196.812	96.3497	1.01803	4.58e-05	0.000417037	UP	93.4741	189.846	-0.99732	9.47e-06	0.000174451	FALSE	88.7912	90.2228	-0.02277	0.923859	0.97781	FALSE	Additivity
TraesCS1A02G166000	332.49	3.15935	6.44013	2.42e-41	8.91e-39	UP	70.848	320.579	-2.10805	1.42e-16	1.39e-14	DOWN	67.2978	2.9596	3.32676	1.61e-17	1.54e-15	UP	Additivity
TraesCSU02G100900	359.779	3.43904	6.17437	6.23e-23	5.23e-21	UP	23.9736	345.453	-3.39081	3.65e-13	2.5e-11	DOWN	22.7742	3.22056	1.88387	1.24e-05	0.000234741	UP	Additivity
TraesCS2D02G573700	316.749	1.97025	6.73057	1.74e-29	2.56e-27	UP	57.6919	304.939	-2.26941	7.29e-12	4.34e-10	DOWN	54.7991	1.84395	3.32923	2.77e-16	2.39e-14	UP	Additivity
TraesCS2B02G596900	218.547	71.2909	1.59713	2.81e-10	6.19e-09	UP	131.591	210.58	-0.659587	0.00564021	0.0338684	FALSE	124.999	66.7812	0.842651	0.000322165	0.00395911	FALSE	Additivity
TraesCS5D02G530600	176.781	79.1423	1.13542	0.000977239	0.0061658	UP	114.253	170.11	-0.53532	0.140949	0.333591	FALSE	108.546	74.1124	0.482988	0.117103	0.358802	FALSE	Additivity
TraesCS3A02G125500	237.279	92.0484	1.31673	0.00328546	0.0172816	UP	132.884	228.141	-0.713516	0.0775489	0.225313	FALSE	126.242	86.202	0.492144	0.0913283	0.307012	FALSE	Additivity
TraesCS1A02G024500	254.357	4.19067	5.70853	2.21e-36	5.81e-34	UP	117.871	245.112	-1.03588	1.96e-07	5.52e-06	DOWN	111.966	3.92265	3.86505	8.52e-28	1.61e-25	UP	Additivity
TraesCS6A02G156200	251.935	62.5164	1.93907	1.33e-05	0.000135562	UP	132.67	242.183	-0.801081	0.0384232	0.139063	FALSE	126.047	58.5435	0.984654	0.000835367	0.0087968	FALSE	Additivity
TraesCS2D02G124800	181.326	81.8731	1.12297	0.00162899	0.00957558	UP	147.964	175.249	-0.232571	0.464552	0.681569	FALSE	140.552	76.7002	0.823503	0.000221002	0.00287432	FALSE	Additivity
TraesCSU02G041800	542.167	12.3183	4.48733	5.83e-07	7.78e-06	UP	62.9199	519.414	-2.02255	0.00299524	0.0207487	DOWN	59.7727	11.5393	1.9557	3.75e-08	1.28e-06	UP	Additivity
TraesCS3D02G244500	237.326	93.724	1.28712	0.00573878	0.0274324	UP	113.187	227.994	-0.92692	0.020115	0.0877803	FALSE	107.521	87.7625	0.269584	0.302558	0.613074	FALSE	Additivity
TraesCS3B02G506900	191.744	93.1622	1.02651	0.000395705	0.00283298	UP	109.132	184.63	-0.717052	0.0292057	0.114675	FALSE	103.658	87.2445	0.222587	0.44523	0.735553	FALSE	Additivity
TraesCS3D02G436900	199.285	88.7141	1.13097	0.00765302	0.0347313	UP	130.067	191.772	-0.53228	0.0897835	0.248564	FALSE	123.55	83.0809	0.514511	0.0744039	0.269166	FALSE	Additivity
TraesCS7B02G152000	248.278	86.6708	1.42648	0.0117527	0.049215	UP	124.134	238.216	-0.812771	0.101916	0.270808	FALSE	117.917	81.1501	0.490543	0.065392	0.247537	FALSE	Additivity
TraesCS6B02G307500	289.07	0	8.48781	2.2e-23	1.93e-21	UP	112.498	278.786	-1.27419	6.1e-08	1.92e-06	DOWN	106.866	0	4.87521	8.45e-33	2.12e-30	UP	Additivity
TraesCS1A02G424100	377.839	2.76381	3.47287	0.00305139	0.0162477	UP	13.9016	362.681	-0.932337	0.149562	0.346186	FALSE	13.202	2.58948	0.872214	NA	1	FALSE	Additivity
TraesCS5B02G475000	290.565	20.7885	3.61191	8.94e-12	2.37e-10	UP	51.875	279.074	-2.18497	4.9e-07	1.26e-05	DOWN	49.275	19.4821	1.07999	0.00368256	0.0295547	UP	Additivity
novel.3647	202.793	93.7145	1.09444	0.000493764	0.00342677	UP	178.38	195.255	-0.12462	0.658455	0.820462	FALSE	169.463	87.797	0.888114	0.000123774	0.00175453	FALSE	Additivity
TraesCS2D02G315100	240.13	31.0327	2.84053	4.31e-10	9.29e-09	UP	72.1755	230.94	-1.52856	0.000212567	0.00245447	DOWN	68.5722	29.0666	1.09885	0.000214378	0.00279999	UP	Additivity
TraesCS3D02G126300	242.34	23.4155	3.15096	9.71e-08	1.48e-06	UP	81.502	232.534	-1.30451	0.00902032	0.0486855	DOWN	77.4345	21.9407	1.55717	2.39e-06	5.42e-05	UP	Additivity
TraesCS4A02G474800	270.004	6.27925	5.24974	1.02e-33	2.17e-31	UP	83.4602	260.266	-1.57413	4.04e-08	1.32e-06	DOWN	79.2857	5.88105	3.03262	2.05e-17	1.94e-15	UP	Additivity
TraesCS6B02G190600	150.502	73.2068	1.02354	0.000248047	0.00188521	UP	104.768	144.939	-0.452475	0.0834592	0.236814	FALSE	99.5131	68.5553	0.496202	0.042185	0.184476	FALSE	Additivity
TraesCS7D02G472300	238.81	69.9944	1.74274	2.82e-09	5.39e-08	UP	144.012	229.928	-0.65514	0.00697352	0.0399132	FALSE	136.803	65.5425	0.987618	3.09e-05	0.000530899	FALSE	Additivity
TraesCS1D02G025100	168.874	71.723	1.21268	9.21e-05	0.00078184	UP	115.684	162.774	-0.481254	0.0269061	0.108266	FALSE	109.886	67.1469	0.640041	0.0205171	0.11101	FALSE	Additivity
TraesCS2A02G024700	270.458	23.5608	3.42384	6.6e-18	3.45e-16	UP	62.9544	260.359	-1.9385	2.69e-09	1.09e-07	DOWN	59.8061	22.076	1.24901	8.43e-05	0.00126615	UP	Additivity
novel.7290	198.328	66.1859	1.56001	2.5e-08	4.16e-07	UP	125.443	191.48	-0.588807	0.0298688	0.116426	FALSE	119.163	61.9933	0.871723	0.000322591	0.00396101	FALSE	Additivity
TraesCS1B02G229100	190.959	91.4358	1.03078	0.00995686	0.0430314	UP	97.3201	183.665	-0.851153	0.0220826	0.0939449	FALSE	92.455	85.6264	0.102637	0.666061	0.869924	FALSE	Additivity
novel.7127	171.802	73.0985	1.19511	0.00260126	0.0142021	UP	111.616	165.817	-0.550368	0.0470228	0.159824	FALSE	106.01	68.4896	0.538849	0.0958518	0.31633	FALSE	Additivity
TraesCS3A02G097800	219.523	91.0897	1.23634	0.000886736	0.00567616	UP	139.145	211.046	-0.564018	0.104478	0.275208	FALSE	132.171	85.3156	0.594294	0.00614286	0.0441926	FALSE	Additivity
TraesCS7A02G134400	176.5	76.4659	1.18136	0.000560687	0.00381562	UP	105.821	169.827	-0.650533	0.0314156	0.120767	FALSE	100.534	71.6037	0.449602	0.0833619	0.290205	FALSE	Additivity
TraesCS2A02G399300	204.704	54.7648	1.8551	1.22e-06	1.53e-05	UP	106.092	197.005	-0.843392	0.0106104	0.0549708	FALSE	100.8	51.2919	0.860727	0.00471315	0.0359543	FALSE	Additivity
TraesCS3A02G225200	161.007	50.4349	1.66041	1.97e-11	5.03e-10	UP	96.1291	155.231	-0.671302	0.00511215	0.0314643	FALSE	91.3248	47.2423	0.869955	0.00103188	0.0105118	FALSE	Additivity
TraesCS1B02G375100	198.428	88.7387	1.13667	0.000950244	0.00602289	UP	122.359	190.855	-0.609184	0.0520416	0.171565	FALSE	116.239	83.1149	0.45634	0.0434457	0.188214	FALSE	Additivity
TraesCS3A02G445300	221.28	62.896	1.76802	3.57e-06	4.15e-05	UP	123.312	212.919	-0.738765	0.0352343	0.131134	FALSE	117.126	58.9117	0.918363	0.000208453	0.00273685	FALSE	Additivity
TraesCS2D02G099800	238.937	55.7913	1.97416	0.000435999	0.00307487	UP	83.3386	229.913	-1.24649	0.0157419	0.073426	FALSE	79.1578	52.272	0.509243	0.125359	0.373683	FALSE	Additivity
TraesCS5A02G189500	247.553	68.7768	1.72464	0.00363429	0.0188155	UP	108.092	237.538	-0.978259	0.0510893	0.169424	FALSE	102.706	64.38	0.57	0.0910048	0.306363	FALSE	Additivity
TraesCS3D02G193200	197.983	75.0107	1.38397	2.01e-08	3.38e-07	UP	96.1019	190.764	-0.959111	9.09e-05	0.00121185	FALSE	91.3017	70.2421	0.346384	0.181776	0.464727	FALSE	Additivity
TraesCS2A02G331000	186.021	86.8855	1.08111	0.000201413	0.00157157	UP	111.133	179.029	-0.657169	0.0262183	0.106407	FALSE	105.577	81.3779	0.349969	0.143858	0.40559	FALSE	Additivity
novel.11667	273.733	9.73926	4.72297	7.84e-43	3.23e-40	UP	127.025	264.057	-1.0324	1.33e-06	3.12e-05	DOWN	120.666	9.12333	3.21807	1.1e-24	1.71e-22	UP	Additivity
TraesCS1A02G005000	303.386	0.319136	8.04612	6.88e-26	7.59e-24	UP	91.7796	292.583	-1.59922	6.81e-08	2.12e-06	DOWN	87.1938	0.299108	4.39324	4.01e-26	6.85e-24	UP	Additivity
TraesCS3D02G395800	285.874	10.1767	4.53018	8.33e-16	3.45e-14	UP	91.3687	274.584	-1.4158	0.00166517	0.0131223	DOWN	86.8112	9.5369	2.61415	1.57e-13	1.07e-11	UP	Additivity
novel.11742	180.29	77.7599	1.20453	5.48e-08	8.67e-07	UP	106.383	173.881	-0.694574	0.000771761	0.00704288	FALSE	101.055	72.8371	0.444371	0.0485324	0.202732	FALSE	Additivity
TraesCS7B02G399700	189.864	59.6432	1.62416	5.28e-05	0.000473795	UP	106.947	182.645	-0.726667	0.0324463	0.123613	FALSE	101.598	55.8721	0.789947	0.00325208	0.02677	FALSE	Additivity
TraesCS2B02G459300	190.071	85.6249	1.13422	5.65e-05	0.00050283	UP	131.146	183.045	-0.459252	0.122621	0.305864	FALSE	124.585	80.1926	0.586931	0.0191886	0.105601	FALSE	Additivity
TraesCS6A02G243300	198.842	77.8363	1.31117	0.00171444	0.00999313	UP	148.595	191.222	-0.335446	0.385176	0.614929	FALSE	141.19	72.8898	0.833519	0.00754228	0.0519199	FALSE	Additivity
TraesCS2A02G565400	290.48	3.95292	5.78251	7.41e-22	5.73e-20	UP	16.7728	279.303	-3.62639	2.41e-16	2.3e-14	DOWN	15.9356	3.70514	1.25524	0.00589975	0.0428474	UP	Additivity
TraesCS4A02G315100	234.583	23.779	3.16138	1.01e-10	2.37e-09	UP	105.616	225.855	-1.03696	0.00160034	0.0127091	DOWN	100.325	22.2885	1.83176	6.66e-08	2.19e-06	UP	Additivity
TraesCS1A02G276200	217.311	8.9002	4.3783	2.66e-16	1.16e-14	UP	43.754	208.894	-2.07958	8.63e-08	2.63e-06	DOWN	41.559	8.34046	1.78495	5.25e-06	0.000109536	UP	Additivity
TraesCS7A02G334200	204.847	54.9768	1.83789	6.68e-06	7.31e-05	UP	97.1057	197.186	-0.964031	0.00384902	0.0253056	FALSE	92.2532	51.5139	0.713282	0.0319359	0.152195	FALSE	Additivity
novel.1968	171.398	77.4631	1.11167	0.0073197	0.0335222	UP	79.4126	164.834	-0.986375	0.00520353	0.0318644	FALSE	75.4403	72.5581	0.055238	0.843431	0.947647	FALSE	Additivity
TraesCS1A02G384300	168.882	21.5376	2.8427	1.09e-08	1.92e-07	UP	59.5269	162.38	-1.30741	0.00226178	0.0167061	DOWN	56.5637	20.1789	1.18723	0.0016349	0.0153228	UP	Additivity
TraesCS1B02G465000	262.084	20.5419	3.51198	4.77e-13	1.47e-11	UP	92.0594	252.517	-1.32057	0.00172653	0.0134895	DOWN	87.4441	19.2412	1.93343	5.13e-11	2.66e-09	UP	Additivity
TraesCS1A02G008600	192.759	0	7.74675	1.22e-17	6.2e-16	UP	7.5481	186.511	-3.98886	4.15e-16	3.86e-14	DOWN	7.16865	0	1.38588	0.0019313	0.0175296	UP	Additivity
TraesCS2D02G380800	179.965	83.5278	1.09198	8.45e-05	0.000723401	UP	100.904	173.257	-0.746331	0.0106495	0.0551194	FALSE	95.8632	78.2389	0.271396	0.275878	0.583811	FALSE	Additivity
TraesCS4D02G194500	143.014	68.9028	1.03627	7.38e-05	0.000640875	UP	86.0826	137.825	-0.653996	0.0149008	0.0705253	FALSE	81.7797	64.5379	0.305388	0.273881	0.581955	FALSE	Additivity
TraesCS6B02G464200	256.501	66.9562	1.77444	0.00706568	0.0325633	UP	144.447	246.798	-0.731617	0.0240399	0.0999158	FALSE	137.226	62.6259	0.572642	0.219211	0.516331	FALSE	Additivity
TraesCS2A02G468700	202.028	71.658	1.46525	9.41e-06	9.95e-05	UP	117.71	194.45	-0.689837	0.0242682	0.100608	FALSE	111.821	67.1137	0.690124	0.00233899	0.0204742	FALSE	Additivity
novel.11950	324.807	1.74848	6.81496	2.09e-24	2.02e-22	UP	16.8164	312.146	-3.75907	3.29e-17	3.4e-15	DOWN	15.9752	1.63757	1.82725	6.35e-05	0.000990773	UP	Additivity
novel.2248	201.662	29.3729	2.54102	0.000113913	0.000949017	UP	145.36	194.506	-0.412112	0.0414021	0.146231	FALSE	138.079	27.526	1.0911	0.0191976	0.105635	FALSE	Additivity
TraesCS7A02G531700	332.002	29.0576	3.38843	1.24e-14	4.57e-13	UP	89.0153	319.164	-1.69846	1.28e-05	0.000226703	DOWN	84.5456	27.2213	1.44749	9.07e-07	2.29e-05	UP	Additivity
TraesCS7A02G173900	258.448	37.4413	2.70178	7.6e-11	1.8e-09	UP	105.827	248.516	-1.15605	0.000871029	0.00775846	DOWN	100.537	35.0627	1.36525	1.63e-06	3.87e-05	UP	Additivity
TraesCS2A02G564600	334.972	0.319136	7.94465	1.37e-22	1.11e-20	UP	51.9186	322.267	-2.38078	2.47e-08	8.32e-07	DOWN	49.3169	0.299108	3.71393	8.15e-18	7.97e-16	UP	Additivity
TraesCS2A02G068300	143.435	63.6662	1.13811	0.00418077	0.0210922	UP	112.285	137.963	-0.276414	0.447373	0.667228	FALSE	106.669	59.6394	0.779191	0.0013441	0.0130528	FALSE	Additivity
TraesCS1D02G286400	207.27	81.6386	1.30894	0.00047089	0.00328639	UP	126.469	199.472	-0.618582	0.0698774	0.209783	FALSE	120.128	76.4485	0.605257	0.0105113	0.0669678	FALSE	Additivity
TraesCS2A02G437900	166.378	80.1528	1.04109	1.02e-05	0.000106775	UP	108.647	160.429	-0.544899	0.0322288	0.122991	FALSE	103.208	75.0813	0.418198	0.107922	0.341039	FALSE	Additivity
TraesCS1A02G058400	201.448	46.907	2.03724	9.7e-07	1.24e-05	UP	95.64	194.142	-0.926384	0.0278699	0.110997	FALSE	90.8802	43.9243	0.894014	0.00705604	0.049267	FALSE	Additivity
TraesCS2A02G504100	314.988	9.04307	5.01428	3.07e-44	1.42e-41	UP	64.8255	303.542	-2.16351	3.48e-19	4.35e-17	DOWN	61.5758	8.47053	2.35721	1.9e-11	1.04e-09	UP	Additivity
TraesCS7D02G514500	320.324	0.319136	8.00626	3.01e-24	2.88e-22	UP	31.7746	308.066	-3.02585	3.27e-15	2.79e-13	DOWN	30.1877	0.299108	3.00604	2.87e-11	1.53e-09	UP	Additivity
TraesCS2D02G378200	160.098	72.7313	1.11656	0.000469184	0.00327806	UP	110.483	154.033	-0.45658	0.131703	0.320045	FALSE	104.96	68.1202	0.581941	0.0130701	0.0792924	FALSE	Additivity
TraesCS3D02G201800	179.808	82.7698	1.10565	3.62e-06	4.2e-05	UP	102.197	173.459	-0.744314	0.00124921	0.0103744	FALSE	97.0757	77.5188	0.299239	0.20626	0.499393	FALSE	Additivity
TraesCS5B02G317100	246.646	65.1705	1.85603	1.32e-05	0.000134914	UP	118.702	237.046	-0.914969	0.0222799	0.094585	FALSE	112.759	61.0322	0.810211	0.00179248	0.0165105	FALSE	Additivity
TraesCS1D02G189700	219.907	9.3622	4.38265	9.87e-22	7.53e-20	UP	53.5153	211.469	-1.82893	2.22e-06	4.9e-05	DOWN	50.8439	8.76964	2.00507	9.41e-08	2.98e-06	UP	Additivity
TraesCS2D02G038300	191.416	90.5306	1.0606	0.00116798	0.00719832	UP	92.3613	184.311	-0.959342	0.000467639	0.00470617	FALSE	87.7363	84.8217	0.0470335	0.855252	0.952015	FALSE	Additivity
TraesCS7B02G340000	215.462	31.204	2.7439	1.6e-18	8.9e-17	UP	74.7794	207.489	-1.42421	2.68e-08	8.93e-07	DOWN	71.0361	29.2251	1.14169	0.000106322	0.00154107	UP	Additivity
TraesCS4B02G100800	173.349	82.8078	1.04602	0.000346695	0.00252469	UP	96.1964	166.935	-0.767855	0.00319481	0.0218383	FALSE	91.3825	77.5402	0.213738	0.415387	0.713347	FALSE	Additivity
TraesCS6A02G023300	378.283	1.97274	6.70131	8.14e-21	5.68e-19	UP	105.75	364.142	-1.57438	0.000754066	0.0069168	DOWN	100.443	1.84923	4.07991	8.96e-26	1.49e-23	UP	Additivity
TraesCS6D02G292200	305.214	21.0088	3.67011	1.03e-12	3.06e-11	UP	75.1303	293.195	-1.76082	6.77e-05	0.000949055	DOWN	71.3669	19.6718	1.60013	6.75e-07	1.76e-05	UP	Additivity
TraesCS2A02G184500	210.266	54.2286	1.91598	4.11e-09	7.7e-08	UP	103.455	202.72	-0.923384	0.00308118	0.0212184	FALSE	98.2703	50.7873	0.868984	0.000835876	0.00880089	FALSE	Additivity
TraesCS2D02G332000	182.35	73.2032	1.28571	0.00027662	0.00207526	UP	88.1974	175.37	-0.926309	0.00962511	0.051092	FALSE	83.7902	68.5706	0.262121	0.335117	0.645453	FALSE	Additivity
TraesCS5D02G217200	312.617	20.33	3.83688	1.05e-21	8e-20	UP	87.7644	300.951	-1.65836	5e-06	0.000100046	DOWN	83.3571	19.0468	1.77503	3.45e-07	9.65e-06	UP	Additivity
TraesCS7D02G368300	159.06	76.7741	1.04262	6.4e-06	7.02e-05	UP	88.228	153.363	-0.779225	0.000451931	0.00457947	FALSE	83.8052	71.9022	0.205394	0.401397	0.702073	FALSE	Additivity
TraesCS7D02G165800	208.832	68.8178	1.52585	0.0024069	0.0133261	UP	100.761	200.518	-0.880381	0.0552986	0.178792	FALSE	95.7264	64.4532	0.526495	0.0345204	0.160542	FALSE	Additivity
TraesCS3D02G424000	232.047	24.1092	3.07922	3.28e-08	5.35e-07	UP	60.2651	222.779	-1.63359	0.000933046	0.00818947	DOWN	57.259	22.5882	1.11303	0.00166544	0.015551	UP	Additivity
TraesCS5A02G482100	253.391	0	8.30081	5.63e-22	4.41e-20	UP	70.0552	244.646	-1.73256	9.19e-10	4.06e-08	DOWN	66.5541	0	4.22458	4.5e-23	6.26e-21	UP	Additivity
TraesCS1D02G350100	157.501	67.9162	1.18809	0.000811558	0.00526298	UP	112.622	151.762	-0.410521	0.178511	0.386775	FALSE	106.97	63.6333	0.685362	0.0100164	0.0644977	FALSE	Additivity
TraesCS3A02G130800	295.109	11.0183	4.49776	1.13e-17	5.74e-16	UP	47.8034	284.419	-2.31652	9.68e-08	2.92e-06	DOWN	45.4026	10.3251	1.68558	7.95e-06	0.000158836	UP	Additivity
TraesCS4B02G202000	225.737	15.9791	3.67032	4.32e-15	1.67e-13	UP	48.9765	217.066	-1.97557	5.09e-07	1.3e-05	DOWN	46.5292	14.9662	1.3729	6.72e-05	0.00103933	UP	Additivity
TraesCS2B02G389100	170.885	83.3036	1.01396	0.00355232	0.0184577	UP	85.4569	164.754	-0.892251	0.00838172	0.045981	FALSE	81.1886	78.0364	0.0530178	0.834087	0.944393	FALSE	Additivity
TraesCS2D02G377400	311.579	32.6788	2.96324	1.23e-05	0.000126928	UP	86.4026	298.863	-1.4896	0.00600528	0.035528	DOWN	82.0866	30.5917	1.15545	0.0015655	0.0147962	UP	Additivity
TraesCS2D02G055600	250.334	14.5892	3.9572	5.41e-19	3.16e-17	UP	82.2838	240.868	-1.4458	6.57e-05	0.000925032	DOWN	78.1716	13.6659	2.17283	1.02e-11	5.69e-10	UP	Additivity
novel.7384	259.108	0.37706	7.83889	2.16e-24	2.08e-22	UP	118.488	249.715	-1.04178	3.67e-05	0.000563526	DOWN	112.559	0.353691	4.83204	1.18e-33	3.12e-31	UP	Additivity
TraesCS4D02G213300	160.795	61.8694	1.34083	0.000414187	0.00294477	UP	75.0704	155.378	-0.963114	0.015932	0.0740856	FALSE	71.3086	57.9403	0.260281	0.398916	0.700347	FALSE	Additivity
TraesCS3A02G050100	250.535	21.211	3.39119	3.59e-11	8.88e-10	UP	50.3112	240.626	-2.00794	9.85e-06	0.000180534	DOWN	47.803	19.8731	1.05347	0.00274526	0.0233045	UP	Additivity
TraesCS2A02G141100	193.057	81.4563	1.20318	0.00455413	0.0226312	UP	123.034	185.569	-0.544496	0.168871	0.373857	FALSE	116.873	76.2803	0.567529	0.0226343	0.119269	FALSE	Additivity
TraesCS1B02G240400	173.517	73.0628	1.23763	2.42e-07	3.45e-06	UP	133.497	167.369	-0.318969	0.140092	0.332302	FALSE	126.817	68.4366	0.838625	0.000157123	0.00214576	FALSE	Additivity
TraesCS7D02G150600	220.417	12.5795	3.92394	7.73e-14	2.58e-12	UP	65.4731	211.752	-1.47175	0.00260109	0.0185997	DOWN	62.2218	11.7838	1.83056	3.5e-06	7.64e-05	UP	Additivity
TraesCS6D02G297800	190.14	50.6987	1.79055	0.00164501	0.0096543	UP	109.996	183.605	-0.660629	0.140541	0.333052	FALSE	104.484	47.5105	0.977962	0.00236218	0.0206449	FALSE	Additivity
TraesCS1A02G029800	301.888	87.7596	1.64611	0.00917836	0.0402758	UP	117.654	289.709	-1.12125	0.0248308	0.10225	FALSE	111.798	82.1213	0.349596	0.360985	0.668616	FALSE	Additivity
TraesCS3D02G261800	169.835	66.3496	1.31336	0.00149857	0.00891221	UP	120.443	163.303	-0.409151	0.258927	0.48607	FALSE	114.425	62.1267	0.803856	0.00241708	0.0210439	FALSE	Additivity
TraesCS4A02G042300	160.442	72.9975	1.11761	0.00028393	0.00212454	UP	111.243	154.979	-0.457736	0.124975	0.309417	FALSE	105.683	68.3753	0.585627	0.0125602	0.0768975	FALSE	Additivity
TraesCS4D02G092700	163.384	69.3971	1.20365	0.0013037	0.00791515	UP	112.807	157.173	-0.450103	0.185661	0.396364	FALSE	107.162	65.0083	0.673357	0.00396097	0.0312956	FALSE	Additivity
TraesCS4D02G176300	235.04	27.8794	2.91977	2.16e-08	3.63e-07	UP	66.053	225.874	-1.60766	0.000139521	0.00173743	DOWN	62.7552	26.097	1.04289	0.00331176	0.0271507	UP	Additivity
TraesCS7A02G045900	318.023	0	8.42655	5.26e-22	4.13e-20	UP	55.7464	306.237	-2.26553	5.65e-09	2.16e-07	DOWN	52.9594	0	3.90279	3.6e-19	3.91e-17	UP	Additivity
TraesCS2A02G507400	252.717	35.3751	2.53292	0.000579241	0.00392246	UP	61.4216	242.555	-1.23858	0.0774382	0.225085	FALSE	58.347	33.1427	0.677584	0.056443	0.224562	FALSE	Additivity
TraesCS4B02G059100	191.753	31.6404	2.47187	2.15e-06	2.59e-05	UP	73.6629	184.167	-1.19453	0.00521841	0.0319424	DOWN	69.9847	29.65	1.05422	0.00177915	0.0164152	UP	Additivity
TraesCS2A02G560300	238.326	42.9541	2.44031	2.06e-22	1.66e-20	UP	94.5179	229.655	-1.24979	1.82e-08	6.29e-07	DOWN	89.7904	40.2283	1.05507	5.64e-05	0.000896242	UP	Additivity
TraesCS5A02G176000	173.97	73.5433	1.22255	3.41e-05	0.000318637	UP	94.0216	167.456	-0.797773	0.00548841	0.0331796	FALSE	89.3224	68.8822	0.349039	0.148829	0.414505	FALSE	Additivity
TraesCS5B02G528800	190.212	68.9397	1.44316	6.1e-08	9.59e-07	UP	104.857	183.213	-0.779882	0.00181057	0.0139943	FALSE	99.6061	64.5616	0.577621	0.0177899	0.099798	FALSE	Additivity
TraesCS1B02G022700	167.41	78.5695	1.08318	3.84e-06	4.42e-05	UP	143.229	161.486	-0.168899	0.488326	0.70072	FALSE	136.043	73.5938	0.826859	0.0004467	0.00519479	FALSE	Additivity
TraesCS2B02G577100	197.816	50.1811	1.93765	6.48e-08	1.01e-06	UP	105.347	190.889	-0.812418	0.0120895	0.0606367	FALSE	100.09	47.0044	0.975561	0.000829556	0.00874204	FALSE	Additivity
TraesCS4A02G223500	200.016	73.9288	1.36304	0.00917293	0.0402584	UP	121.856	192.213	-0.586419	0.1925	0.405257	FALSE	115.768	69.222	0.668699	0.0174175	0.0983992	FALSE	Additivity
TraesCS5B02G350100	274.328	0	8.35046	4.73e-22	3.74e-20	UP	115.946	264.012	-1.13436	0.000141506	0.00176011	DOWN	110.141	0	4.9092	2.4e-33	6.1e-31	UP	Additivity
novel.7371	276.749	0	8.38704	1.97e-22	1.59e-20	UP	121.683	266.383	-1.08859	6.41e-05	0.000907895	DOWN	115.592	0	4.98257	1.16e-34	3.26e-32	UP	Additivity
TraesCS4A02G056500	156.952	40.1312	1.89101	4.46e-05	0.000407295	UP	70.7571	150.897	-0.99369	0.0167519	0.0769006	FALSE	67.2221	37.5865	0.75162	0.00952433	0.0621152	FALSE	Additivity
TraesCS4D02G178100	201.472	83.762	1.24294	0.000119095	0.000986845	UP	131.495	193.896	-0.535683	0.0695656	0.209226	FALSE	124.905	78.4625	0.632773	0.0041506	0.0324661	FALSE	Additivity
TraesCS5B02G533400	153.095	67.795	1.15849	4.04e-06	4.63e-05	UP	81.1583	147.503	-0.831487	0.00166646	0.013127	FALSE	77.0966	63.4947	0.253373	0.340342	0.650072	FALSE	Additivity
TraesCSU02G100600	283.413	4.9288	5.32025	3.06e-15	1.2e-13	UP	17.522	271.797	-3.28832	NA	1	FALSE	16.644	4.61889	1.18438	0.00792083	0.0538886	FALSE	Additivity
TraesCS1B02G368200	213.213	34.5692	2.52072	6.61e-08	1.03e-06	UP	76.0142	204.922	-1.28378	0.00351997	0.0235737	DOWN	72.217	32.3799	1.00717	0.00142592	0.0137066	UP	Additivity
TraesCS5A02G261400	252.783	14.0088	3.93595	1.39e-12	4.04e-11	UP	78.4436	242.645	-1.43127	0.00250424	0.0180485	DOWN	74.5332	13.1223	2.04677	1.27e-08	4.77e-07	UP	Additivity
TraesCS5A02G011900	195.488	20.1797	3.12895	6.24e-10	1.32e-08	UP	50.073	188.101	-1.7857	5.33e-07	1.35e-05	DOWN	47.5656	18.9008	1.04292	0.00707326	0.0493615	UP	Additivity
novel.12079	175.39	75.5862	1.1897	0.000115359	0.000959811	UP	90.2101	169.184	-0.886079	5.72e-05	0.00082671	FALSE	85.6964	70.8028	0.244571	0.376023	0.680766	FALSE	Additivity
TraesCS5A02G554700	165.638	77.9252	1.07773	1.67e-05	0.00016689	UP	114.807	159.661	-0.464575	0.0389584	0.140429	FALSE	109.046	73.0056	0.534838	0.033052	0.155899	FALSE	Additivity
TraesCS3A02G447600	175.493	83.2232	1.05004	0.00375902	0.019354	UP	95.9326	168.935	-0.771191	0.0196662	0.0862811	FALSE	91.131	77.9343	0.209672	0.37438	0.679261	FALSE	Additivity
TraesCS2B02G533400	169.851	62.169	1.39431	0.00205999	0.0116743	UP	76.1904	163.16	-1.00015	0.0155828	0.0728554	FALSE	72.3781	58.2344	0.286401	0.267539	0.574875	FALSE	Additivity
TraesCS1B02G248600	155.545	48.4103	1.59321	0.00296656	0.01586	UP	88.6828	149.441	-0.651644	0.187699	0.398987	FALSE	84.2385	45.3376	0.790091	0.00824378	0.0555097	FALSE	Additivity
TraesCS1A02G362100	216.1	102.861	1.05085	0.00161844	0.00952449	UP	120.797	208.124	-0.746202	0.0168145	0.0771027	FALSE	114.759	96.341	0.23655	0.334935	0.645275	FALSE	Additivity
TraesCS6A02G181500	237.441	62.1145	1.84276	0.000262037	0.00197674	UP	108.573	227.997	-0.915925	0.0724243	0.214863	FALSE	103.127	58.1553	0.669447	0.0671477	0.251959	FALSE	Additivity
TraesCS5D02G452800	176.482	62.4105	1.47138	1.26e-05	0.000129686	UP	91.0849	169.962	-0.854255	0.00690059	0.0395926	FALSE	86.5381	58.4555	0.515035	0.0619472	0.239013	FALSE	Additivity
novel.6900	184.91	62.5076	1.50717	0.000710319	0.00468943	UP	88.168	178.174	-0.915511	0.0340007	0.127838	FALSE	83.7599	58.5293	0.452869	0.137359	0.394214	FALSE	Additivity
novel.3458	188.988	42.0751	1.96015	0.00542769	0.0261897	UP	107.128	182.182	-0.746525	0.00113697	0.0096089	FALSE	101.767	39.4564	0.582363	0.207272	0.500628	FALSE	Additivity
TraesCS5D02G368500	391.858	10.3257	4.9219	1.15e-18	6.49e-17	UP	30.4707	378.821	-3.24164	5.33e-13	3.61e-11	DOWN	28.9466	9.66615	1.12785	0.00683241	0.0480189	UP	Additivity
novel.5051	167.124	71.8503	1.18377	0.00250619	0.013773	UP	106.587	160.799	-0.553025	0.127428	0.31344	FALSE	101.255	67.2939	0.550366	0.0194502	0.106622	FALSE	Additivity
novel.3232	244.063	18.4003	3.61977	5.76e-20	3.72e-18	UP	78.7906	235.598	-1.50233	1.83e-06	4.13e-05	DOWN	74.8478	17.2388	1.83721	4.01e-09	1.64e-07	UP	Additivity
TraesCS3A02G018300	164.35	64.7639	1.33091	2.58e-09	4.95e-08	UP	86.6643	158.422	-0.851676	4.67e-05	0.000692914	FALSE	82.3244	60.6615	0.408959	0.08769	0.299092	FALSE	Additivity
TraesCS5D02G527600	156.318	67.0484	1.20231	1.13e-05	0.000117535	UP	78.8361	150.757	-0.908061	0.000226337	0.00258646	FALSE	74.8856	62.8032	0.230476	0.363871	0.671154	FALSE	Additivity
TraesCS4D02G119700	183.206	80.6297	1.16223	0.000230186	0.00176723	UP	104.863	176.293	-0.715067	0.0175367	0.0794833	FALSE	99.6116	75.5238	0.37361	0.105728	0.33653	FALSE	Additivity
novel.7785	170.987	73.4717	1.18499	0.00116317	0.00717084	UP	112.103	164.77	-0.540489	0.021126	0.0910484	FALSE	106.487	68.8213	0.554635	0.0588111	0.230767	FALSE	Additivity
TraesCS7D02G085800	278.407	63.035	1.98112	0.00160753	0.00946749	UP	95.0417	266.936	-1.24075	0.0219174	0.0935018	FALSE	90.2926	59.0198	0.551995	0.048386	0.202306	FALSE	Additivity
TraesCS2B02G521800	121.293	42.7387	1.45817	0.00063087	0.00423177	UP	76.7159	117.038	-0.559156	0.162857	0.365743	FALSE	72.8631	40.04	0.757778	0.014689	0.0866153	FALSE	Additivity
TraesCS5D02G401900	177.552	59.5888	1.52472	0.00028422	0.00212578	UP	119.57	170.806	-0.477083	0.203756	0.419716	FALSE	113.586	55.8206	0.957382	4.51e-05	0.000739789	FALSE	Additivity
TraesCS2A02G574300	253.925	0	8.31704	3.67e-22	2.92e-20	UP	44.0995	244.558	-2.38386	6.1e-19	7.47e-17	DOWN	41.8886	0	3.63499	2.07e-16	1.8e-14	UP	Additivity
TraesCS7D02G455900	269.642	25.5076	3.341	2.79e-25	2.91e-23	UP	69.4169	259.552	-1.81849	9.72e-10	4.27e-08	DOWN	65.9385	23.893	1.28036	3.64e-05	0.000613536	UP	Additivity
TraesCS3D02G212700	214.88	46.4684	2.07751	0.000234973	0.00179933	UP	86.8572	206.2	-1.07959	0.0291396	0.114522	FALSE	82.5132	43.5221	0.831635	0.00340969	0.0277841	FALSE	Additivity
TraesCS3D02G309000	120.519	58.9456	1.01442	0.000816212	0.00528904	UP	82.4928	116.152	-0.474157	0.0960129	0.260084	FALSE	78.3527	55.221	0.458072	0.0884869	0.30088	FALSE	Additivity
TraesCS1B02G264800	193.732	65.6695	1.54031	8.06e-10	1.67e-08	UP	103.995	186.922	-0.825018	0.000337227	0.00359865	FALSE	98.7801	61.5034	0.629392	0.00991329	0.0639583	FALSE	Additivity
TraesCS1D02G399900	140.355	61.707	1.16261	0.00040693	0.00289987	UP	116.486	135.352	-0.205721	0.511888	0.718603	FALSE	110.664	57.8052	0.861239	0.000720492	0.00779641	FALSE	Additivity
TraesCS6A02G267200	157.032	43.7356	1.80009	1.66e-06	2.04e-05	UP	80.9491	151.191	-0.855627	0.00700464	0.0400577	FALSE	76.8935	40.9755	0.823364	0.00307982	0.0255806	FALSE	Additivity
TraesCS3D02G298200	159.929	69.5424	1.16126	0.00702843	0.0324257	UP	105.563	153.764	-0.500789	0.193208	0.406176	FALSE	100.288	65.1252	0.567023	0.0368985	0.168169	FALSE	Additivity
novel.2941	172.436	74.274	1.20206	3.23e-06	3.78e-05	UP	139.132	166.357	-0.250587	0.315845	0.547375	FALSE	132.162	69.5626	0.865749	0.000176915	0.00237813	FALSE	Additivity
TraesCS2A02G145800	243.739	10.8224	4.07723	4e-09	7.51e-08	UP	64.3146	233.782	-1.56335	0.00329509	0.0223544	DOWN	61.1113	10.1418	1.83651	1.31e-05	0.000248285	UP	Additivity
TraesCS7D02G435200	182.347	14.334	3.52153	2.18e-14	7.74e-13	UP	53.7151	175.293	-1.58717	1.7e-05	0.00029019	DOWN	51.0252	13.4206	1.61517	1.93e-06	4.48e-05	UP	Additivity
TraesCS4B02G118800	185.4	81.9261	1.15213	0.00121896	0.00747177	UP	122.816	178.414	-0.510344	0.112996	0.289864	FALSE	116.664	76.7442	0.56862	0.0128303	0.0782091	FALSE	Additivity
novel.12102	324.845	6.40614	5.23312	2.04e-17	9.96e-16	UP	47.0927	311.643	-2.3478	2.7e-06	5.81e-05	DOWN	44.746	5.99998	2.17308	3.66e-08	1.25e-06	UP	Additivity
TraesCS6A02G019300	239.544	16.8871	3.73251	2.43e-27	3.08e-25	UP	78.8197	230.859	-1.5028	1.96e-09	8.14e-08	DOWN	74.8713	15.8135	1.94035	4.68e-10	2.2e-08	UP	Additivity
TraesCS7B02G024200	297.164	21.26	3.45755	4.1e-07	5.61e-06	UP	85.2153	284.974	-1.43754	0.00902325	0.0486943	DOWN	80.9768	19.8951	1.5421	9.53e-05	0.00140362	UP	Additivity
novel.1941	279.679	0	8.44652	4.26e-23	3.66e-21	UP	95.5399	269.603	-1.45544	7.83e-10	3.51e-08	DOWN	90.7588	0	4.6656	1.98e-29	4.13e-27	UP	Additivity
TraesCS4A02G322100	148.16	71.6605	1.03752	5.89e-06	6.51e-05	UP	108.947	142.781	-0.381046	0.0817766	0.233414	FALSE	103.491	67.119	0.583599	0.011281	0.0707134	FALSE	Additivity
TraesCS2A02G593300	252.575	13.6133	4.07052	3.15e-20	2.07e-18	UP	72.31	242.899	-1.63356	5.2e-06	0.00010341	DOWN	68.6854	12.7522	2.04703	1.58e-09	6.89e-08	UP	Additivity
TraesCS2A02G175900	204.079	52.8806	1.84443	0.000548022	0.0037412	UP	74.4375	195.849	-1.22653	0.00954722	0.0508142	FALSE	70.7138	49.5213	0.469489	0.0749028	0.270581	FALSE	Additivity
TraesCS4B02G312300	237.748	14.4648	3.86558	5.53e-15	2.12e-13	UP	41.3575	228.551	-2.22125	2.83e-07	7.67e-06	DOWN	39.3	13.5523	1.16932	0.00341002	0.0277841	UP	Additivity
TraesCS7D02G260600	197.657	65.0116	1.54143	0.00087464	0.00560866	UP	105.457	189.898	-0.773866	0.0591414	0.18732	FALSE	100.19	60.8818	0.65597	0.0144942	0.0857298	FALSE	Additivity
novel.5877	162.942	69.8466	1.19995	0.000156995	0.0012584	UP	96.7763	157.258	-0.670369	0.0239791	0.0997298	FALSE	91.9246	65.411	0.45491	0.0578616	0.228106	FALSE	Additivity
TraesCS5A02G544900	161.779	61.0527	1.39431	5.78e-09	1.06e-07	UP	122.89	155.948	-0.336529	0.105919	0.277569	FALSE	116.736	57.1866	0.96347	3.38e-05	0.000574988	FALSE	Additivity
TraesCS5D02G157900	232.796	29.6453	2.85585	7.78e-10	1.61e-08	UP	76.1323	223.638	-1.41443	0.000653409	0.00616565	DOWN	72.3246	27.7716	1.22434	3.82e-05	0.00064111	UP	Additivity
TraesCS1B02G099800	163.156	72.2532	1.1548	0.000293366	0.00218434	UP	126.134	157.018	-0.301625	0.309942	0.540961	FALSE	119.823	67.6707	0.760517	0.00267709	0.0228174	FALSE	Additivity
TraesCS1B02G130000	225.255	13.5998	3.93221	2.61e-21	1.92e-19	UP	47.2399	217.264	-2.09895	6.17e-12	3.7e-10	DOWN	44.8727	12.7463	1.43935	0.000141817	0.00196476	UP	Additivity
TraesCS4D02G202800	321.152	6.16091	5.15597	7.68e-14	2.56e-12	UP	22.8444	307.947	-3.0849	2.09e-08	7.15e-07	DOWN	21.7049	5.7666	1.30244	0.00251387	0.0217357	UP	Additivity
novel.1020	246.889	0	8.24697	1.64e-21	1.23e-19	UP	111.94	237.619	-1.04171	0.000281779	0.00309568	DOWN	106.322	0	4.833	6.11e-32	1.43e-29	UP	Additivity
novel.8461	206.969	44.9577	2.08717	8.68e-05	0.000740644	UP	77.4432	198.708	-1.20135	0.00979585	0.0517485	FALSE	73.5583	42.102	0.723131	0.0113727	0.0711597	FALSE	Additivity
TraesCS7D02G302000	220.942	66.8638	1.65194	0.000644983	0.00431668	UP	128.453	212.798	-0.633393	0.194747	0.40807	FALSE	122.068	62.6301	0.784214	0.0312618	0.149994	FALSE	Additivity
TraesCS6B02G257400	145.292	58.0941	1.29452	0.000142563	0.0011568	UP	86.2497	139.775	-0.660803	0.0369092	0.135529	FALSE	81.9368	54.4117	0.545611	0.0292276	0.143285	FALSE	Additivity
TraesCS4B02G054100	169.074	72.4306	1.20894	1.28e-06	1.61e-05	UP	82.6309	162.84	-0.93839	0.00122079	0.0101806	FALSE	78.4774	67.8376	0.19011	0.482584	0.761008	FALSE	Additivity
TraesCS3D02G076100	136.217	59.462	1.17597	0.000183536	0.00144715	UP	65.591	131.439	-0.967513	0.000350254	0.00370766	FALSE	62.3029	55.7109	0.145934	0.602087	0.835362	FALSE	Additivity
TraesCS7A02G533400	161.445	69.3576	1.20404	2.02e-05	0.000199026	UP	119.261	155.775	-0.373547	0.142811	0.336384	FALSE	113.286	64.9609	0.751345	0.00123434	0.0121755	FALSE	Additivity
TraesCS5B02G186600	155.016	65.7064	1.21283	0.000239262	0.00182796	UP	82.6439	149.272	-0.81547	0.00572971	0.034274	FALSE	78.5087	61.5271	0.321438	0.213971	0.509354	FALSE	Additivity
TraesCS3D02G320700	213.135	18.1675	3.45891	3.75e-18	2.01e-16	UP	52.8915	205.205	-1.84141	5.81e-08	1.84e-06	DOWN	50.2445	17.0227	1.28947	0.000295491	0.00367915	UP	Additivity
TraesCS5B02G418600	196.841	25.3178	2.90668	1.46e-18	8.14e-17	UP	79.0399	189.793	-1.22549	7.35e-07	1.82e-05	DOWN	75.0875	23.7089	1.45977	2.08e-06	4.8e-05	UP	Additivity
TraesCS4D02G112900	149.497	44.8863	1.70695	1.16e-08	2.03e-07	UP	80.5999	143.975	-0.810118	0.00139811	0.0113929	FALSE	76.561	42.0508	0.783521	0.0038476	0.0305989	FALSE	Additivity
TraesCS5B02G315700	153.528	60.806	1.30141	0.000555569	0.00378613	UP	99.0401	148.217	-0.544684	0.127072	0.312903	FALSE	94.0687	56.9458	0.663379	0.00906548	0.0597816	FALSE	Additivity
TraesCS1D02G228600	144.116	66.022	1.11234	5.92e-06	6.54e-05	UP	84.3914	138.854	-0.696869	0.00400976	0.0260999	FALSE	80.1741	61.8415	0.344727	0.169223	0.446032	FALSE	Additivity
novel.7572	159.356	77.4579	1.01203	0.00760996	0.0345736	UP	82.1546	153.257	-0.839014	0.0208591	0.0901315	FALSE	78.0311	72.547	0.0946629	0.705894	0.889976	FALSE	Additivity
TraesCS3A02G282200	152.718	66.7665	1.17756	7.63e-05	0.000660173	UP	109.442	147.238	-0.41362	0.109896	0.284585	FALSE	103.963	62.5558	0.668038	0.0134615	0.0811663	FALSE	Additivity
novel.1266	238.005	28.1865	3.02089	7.22e-19	4.15e-17	UP	110.358	229.595	-1.01632	0.000284046	0.00311693	DOWN	104.835	26.4069	1.783	5.35e-10	2.49e-08	UP	Additivity
novel.5764	182.68	76.5523	1.22761	0.000433986	0.0030638	UP	87.7862	175.756	-0.946199	0.00420978	0.0270762	FALSE	83.3835	71.6959	0.201991	0.425302	0.721504	FALSE	Additivity
novel.236	156.732	58.5572	1.38908	2.55e-05	0.000245032	UP	105.903	151.224	-0.494269	0.0770185	0.224213	FALSE	100.603	54.8387	0.796756	0.00209452	0.0187285	FALSE	Additivity
TraesCS6B02G004800	314.829	14.4534	4.0617	7.81e-10	1.62e-08	UP	63.1073	302.072	-1.93306	0.000146257	0.00180869	DOWN	59.9625	13.5236	1.59097	8.39e-05	0.00126138	UP	Additivity
TraesCS5B02G023900	127.839	50.3017	1.2839	0.00869645	0.0386163	UP	64.4328	123.211	-0.826579	0.0756965	0.221483	FALSE	61.197	47.1237	0.307506	0.388007	0.690781	FALSE	Additivity
TraesCS3B02G059000	271.351	0	8.42619	4.68e-23	4.01e-21	UP	67.2349	261.481	-1.89841	3.61e-14	2.77e-12	DOWN	63.8769	0	4.14761	4.77e-22	6.23e-20	UP	Additivity
TraesCS7B02G502100	215.38	3.1988	5.80556	1.6e-30	2.51e-28	UP	97.7582	207.752	-1.04538	0.00019836	0.00231938	DOWN	92.8715	2.99775	3.74074	6.24e-23	8.59e-21	UP	Additivity
TraesCS7D02G443200	155.73	57.1427	1.41842	1e-05	0.000105672	UP	78.8088	150.019	-0.886464	0.00333221	0.0225634	FALSE	74.8581	53.5135	0.441808	0.0899913	0.304103	FALSE	Additivity
TraesCS4A02G045100	144.201	59.8315	1.25533	3.49e-06	4.06e-05	UP	92.2559	138.916	-0.572353	0.0188634	0.0837349	FALSE	87.6423	56.0395	0.594972	0.0209755	0.112958	FALSE	Additivity
TraesCS5A02G379800	219.055	54.1448	1.89394	0.00079916	0.00519027	UP	99.4494	210.371	-0.937327	0.0569956	0.182726	FALSE	94.4794	50.7096	0.810201	0.00266335	0.0227311	FALSE	Additivity
TraesCS5B02G293900	159.516	65.952	1.2365	0.00231424	0.0128964	UP	85.1587	153.373	-0.790339	0.0307306	0.118897	FALSE	80.8951	61.7885	0.357421	0.1751	0.454883	FALSE	Additivity
TraesCS5B02G291100	261.111	9.51006	4.51105	5.32e-17	2.49e-15	UP	49.382	250.844	-2.10318	1.78e-06	4.04e-05	DOWN	46.9063	8.91029	1.87209	8.14e-07	2.09e-05	UP	Additivity
TraesCS4B02G050400	136.671	67.1027	1.01633	3.27e-05	0.000306985	UP	64.4491	131.692	-0.999674	5.28e-05	0.000769971	FALSE	61.2201	62.8546	-0.0334197	0.896808	0.968197	FALSE	Additivity
TraesCS7D02G197200	155.624	73.2799	1.07533	0.000220558	0.00170124	UP	82.3838	150.03	-0.841642	0.000337845	0.0036033	FALSE	78.2536	68.6513	0.174626	0.532606	0.794466	FALSE	Additivity
TraesCS2D02G047500	226.764	6.6613	4.77911	6.91e-17	3.19e-15	UP	47.8964	218.042	-2.01726	1.84e-07	5.22e-06	DOWN	45.5007	6.24532	2.10081	2.47e-07	7.12e-06	UP	Additivity
TraesCS4D02G000500	143.327	59.5022	1.24091	9.06e-05	0.000769899	UP	69.6534	138.206	-0.954641	0.000255798	0.00285932	FALSE	66.1734	55.7096	0.214256	0.486291	0.763714	FALSE	Additivity
TraesCS2D02G564300	155.725	76.3871	1.00597	0.00252723	0.0138677	UP	88.7028	149.863	-0.719267	0.0207923	0.0899001	FALSE	84.2666	71.5366	0.219062	0.364486	0.671698	FALSE	Additivity
TraesCS6B02G129700	165.345	50.7107	1.6713	2.04e-07	2.95e-06	UP	106.021	159.611	-0.566577	0.0490119	0.16462	FALSE	100.715	47.4905	0.994278	8.26e-05	0.0012437	FALSE	Additivity
TraesCS1B02G361600	220.379	24.7425	3.05542	6.99e-13	2.11e-11	UP	73.6811	211.889	-1.42413	6.97e-05	0.000971588	DOWN	69.9929	23.1758	1.39336	8.75e-06	0.000172653	UP	Additivity
TraesCS7D02G339700	172.456	17.676	3.07299	2.89e-07	4.06e-06	UP	63.8437	165.964	-1.25088	0.00285341	0.0199544	DOWN	60.6617	16.5673	1.38565	0.000725687	0.00784151	UP	Additivity
TraesCS4B02G297000	199.728	56.013	1.76221	0.000133537	0.0010913	UP	86.5444	191.858	-1.04153	0.0133858	0.065254	FALSE	82.2143	52.4692	0.595375	0.0207279	0.111881	FALSE	Additivity
TraesCS3A02G470600	156.94	64.8168	1.24445	0.000955607	0.00604859	UP	91.1283	151.531	-0.691656	0.0419725	0.147643	FALSE	86.5601	60.6963	0.465831	0.0844544	0.292679	FALSE	Additivity
novel.8369	130.053	57.1837	1.16572	0.000124746	0.00102793	UP	113.927	125.444	-0.136423	0.52488	0.728267	FALSE	108.221	53.5776	0.9241	0.000480169	0.00551615	FALSE	Additivity
TraesCS7B02G417500	251.678	1.05229	7.17594	2.09e-29	3.04e-27	UP	117.079	242.708	-1.02768	2.29e-06	5.04e-05	DOWN	111.211	0.984771	4.55737	2.68e-31	6.16e-29	UP	Additivity
TraesCS5B02G526000	158.33	60.4464	1.37712	2.24e-09	4.34e-08	UP	94.2796	152.679	-0.675648	0.00572305	0.034245	FALSE	89.5485	56.6199	0.606607	0.0185515	0.102975	FALSE	Additivity
novel.9398	205.743	1.01533	6.88479	4.58e-26	5.15e-24	UP	88.079	198.299	-1.13703	2.74e-06	5.88e-05	DOWN	83.6737	0.951908	4.1931	1.46e-25	2.38e-23	UP	Additivity
TraesCS6A02G290500	195.593	5.56458	4.94163	8.58e-27	1.03e-24	UP	75.6539	188.875	-1.26301	2.13e-05	0.000352964	DOWN	71.8601	5.21182	3.0397	2.61e-17	2.44e-15	UP	Additivity
TraesCS4B02G067700	140.513	54.671	1.34914	2.21e-08	3.7e-07	UP	86.5243	135.475	-0.626868	0.0115367	0.0586018	FALSE	82.2036	51.2023	0.622549	0.0198673	0.108353	FALSE	Additivity
TraesCS6A02G306000	118.083	54.9742	1.07347	0.00465983	0.0230681	UP	71.2698	113.542	-0.627917	0.077727	0.22555	FALSE	67.6979	51.4902	0.361488	0.167513	0.443624	FALSE	Additivity
TraesCS6A02G395900	210.984	37.742	2.39792	2.75e-08	4.54e-07	UP	90.1593	202.85	-1.08139	0.00474904	0.0297029	DOWN	85.6487	35.3546	1.16324	1.16e-05	0.000222344	UP	Additivity
TraesCS2B02G083700	251.048	2.06762	6.50142	8.28e-33	1.62e-30	UP	77.5359	242.254	-1.57608	5.42e-08	1.73e-06	DOWN	73.6387	1.93668	3.64904	9.29e-20	1.06e-17	UP	Additivity
TraesCS2A02G031400	315.92	9.50152	4.59759	1.45e-11	3.75e-10	UP	39.0099	303.158	-2.47838	3.31e-06	6.95e-05	DOWN	37.0576	8.90582	1.58029	5.85e-05	0.0009234	UP	Additivity
TraesCS7A02G531800	200.523	67.2597	1.50528	0.00264616	0.0144091	UP	108.719	192.843	-0.766847	0.0415086	0.146485	FALSE	103.262	63.0375	0.610624	0.0654559	0.247704	FALSE	Additivity
TraesCS5B02G404800	157.88	58.0867	1.40083	0.00035654	0.00258778	UP	88.2716	151.879	-0.728236	0.0488209	0.164133	FALSE	83.8404	54.405	0.569303	0.0279886	0.139208	FALSE	Additivity
TraesCS4A02G259600	169.33	25.4856	2.6176	7.12e-08	1.11e-06	UP	56.9755	163.163	-1.39768	0.000364005	0.00382834	DOWN	54.1193	23.8826	1.00515	0.00278216	0.0235609	UP	Additivity
TraesCS3D02G008300	154.662	68.4599	1.13672	0.00572704	0.0273895	UP	84.8077	149.104	-0.794935	0.000260749	0.00290253	FALSE	80.5643	64.0765	0.278402	0.400481	0.701475	FALSE	Additivity
TraesCS3B02G479400	252.136	17.0154	3.75798	7.5e-18	3.89e-16	UP	66.1439	242.409	-1.73876	3.42e-06	7.15e-05	DOWN	62.833	15.9399	1.68497	4e-07	1.1e-05	UP	Additivity
TraesCS5A02G545600	150.107	71.6185	1.04489	0.00266022	0.0144715	UP	104.988	144.662	-0.441413	0.144383	0.338618	FALSE	99.7294	67.0664	0.530139	0.0316881	0.151381	FALSE	Additivity
TraesCS7D02G096700	220.985	6.14742	4.99422	7.41e-33	1.45e-30	UP	90.2265	213.259	-1.20795	2.78e-07	7.57e-06	DOWN	85.7107	5.76074	3.17752	6.56e-20	7.56e-18	UP	Additivity
TraesCS2D02G132300	258.323	17.2716	3.7204	5.51e-14	1.88e-12	UP	92.6287	248.953	-1.29847	0.00173859	0.0135639	DOWN	87.9864	16.183	2.0153	8.13e-09	3.15e-07	UP	Additivity
TraesCS6D02G344600	165.388	71.9252	1.17136	0.0012996	0.00789373	UP	89.7302	159.089	-0.777938	0.0212164	0.0913224	FALSE	85.2406	67.3483	0.308027	0.256225	0.561133	FALSE	Additivity
TraesCS4B02G007800	162.858	60.0879	1.39854	0.000288565	0.0021538	UP	82.9912	156.867	-0.863647	0.0118153	0.0596452	FALSE	78.8387	56.2918	0.440822	0.0997169	0.324176	FALSE	Additivity
novel.5206	129.346	59.871	1.09346	0.000527321	0.00362158	UP	80.5418	124.541	-0.599882	0.0462567	0.158009	FALSE	76.5052	56.0776	0.409058	0.133302	0.386978	FALSE	Additivity
novel.10184	183.707	3.70275	5.3499	9.84e-28	1.27e-25	UP	81.4018	177.275	-1.08871	1.64e-05	0.000280651	DOWN	77.3197	3.47037	3.40546	1.43e-19	1.61e-17	UP	Additivity
TraesCS6B02G139500	144.031	26.514	2.224	0.00103424	0.00647483	UP	154.837	139.171	0.145305	0.646798	0.812679	FALSE	147.082	24.8031	1.22756	0.00845374	0.0566119	FALSE	Additivity
TraesCS5D02G210000	189.519	43.6207	2.01737	7.92e-05	0.000682677	UP	69.908	182.19	-1.16836	0.0258498	0.105319	FALSE	66.4361	40.8457	0.544218	0.163069	0.437351	FALSE	Additivity
TraesCS5A02G218300	212.283	29.994	2.70188	2.28e-08	3.81e-07	UP	88.3227	203.943	-1.09722	0.0085296	0.0466147	DOWN	83.9058	28.0877	1.41119	9.84e-07	2.46e-05	UP	Additivity
TraesCS6A02G361100	155.966	74.3156	1.04049	0.00540885	0.0261185	UP	85.2314	150.041	-0.771944	0.0177575	0.080156	FALSE	80.9691	69.5779	0.19459	0.491116	0.767098	FALSE	Additivity
TraesCS7A02G186900	160.514	64.0517	1.2875	0.00115947	0.00715333	UP	74.3721	154.327	-0.978501	0.00831672	0.0457123	FALSE	70.6521	59.9883	0.217773	0.403986	0.704102	FALSE	Additivity
TraesCS3B02G342900	205.522	10.0584	4.20464	1.18e-21	8.92e-20	UP	56.9518	198.519	-1.69333	9.48e-07	2.29e-05	DOWN	54.0969	9.42244	2.08087	3.09e-09	1.28e-07	UP	Additivity
TraesCS2D02G223000	248.999	28.6939	2.91577	6.31e-07	8.36e-06	UP	70.7553	238.897	-1.51918	0.00214138	0.0159934	DOWN	67.2261	26.8643	1.10659	0.00137352	0.0132819	UP	Additivity
TraesCS7B02G229100	186.995	26.3541	2.70675	2.2e-08	3.68e-07	UP	74.423	179.643	-1.15791	0.00504575	0.0311477	DOWN	70.6976	24.6825	1.34325	7.96e-06	0.000159014	UP	Additivity
TraesCS2A02G510200	305.199	0.337613	7.86157	1.89e-22	1.53e-20	UP	41.4066	293.268	-2.54793	3.02e-09	1.21e-07	DOWN	39.343	0.31554	3.31506	9.27e-14	6.49e-12	UP	Additivity
TraesCS5B02G077800	144.075	62.4464	1.1819	0.00123046	0.0075315	UP	78.0234	138.904	-0.792002	0.0107706	0.0555849	FALSE	74.1093	58.4905	0.292307	0.387066	0.690151	FALSE	Additivity
TraesCS1D02G140300	139.239	47.3015	1.52833	4.01e-06	4.61e-05	UP	90.5611	134.015	-0.542145	0.0555577	0.179351	FALSE	86.0315	44.315	0.874217	0.00103588	0.0105422	FALSE	Additivity
novel.9500	215.617	0	8.12789	5.54e-21	3.93e-19	UP	98.9492	207.923	-1.04239	1.1e-05	0.000198268	DOWN	93.9908	0	4.7083	4.36e-30	9.38e-28	UP	Additivity
TraesCS2B02G171200	247.018	8.9002	4.43422	2.22e-12	6.33e-11	UP	59.1305	237.004	-1.67936	0.0016376	0.0129446	DOWN	56.1951	8.34046	1.95252	3.32e-06	7.29e-05	UP	Additivity
TraesCS1D02G005100	204.085	48.3438	1.96124	0.000345668	0.00251788	UP	93.3306	195.851	-0.930366	0.0564385	0.18148	FALSE	88.6588	45.2786	0.879861	0.00130871	0.0127825	FALSE	Additivity
TraesCS3A02G426200	141.055	55.2933	1.31546	0.000519164	0.00357471	UP	89.5155	135.704	-0.56192	0.111056	0.286542	FALSE	85.0298	51.7893	0.658579	0.00930448	0.0610368	FALSE	Additivity
novel.8305	200.45	0	8.03886	2.03e-20	1.35e-18	UP	93.5668	193.086	-1.01733	1.33e-05	0.000233662	DOWN	88.8782	0	4.63702	5.5e-29	1.1e-26	UP	Additivity
TraesCS2A02G248600	157.897	61.983	1.28958	0.00918776	0.0403103	UP	77.2142	152.16	-0.87283	0.0527547	0.173214	FALSE	73.3622	58.0539	0.298824	0.334406	0.644903	FALSE	Additivity
TraesCS3D02G101700	157.306	57.8624	1.40112	0.000473652	0.00330318	UP	92.354	151.463	-0.668362	0.05838	0.18571	FALSE	87.7347	54.1842	0.636133	0.0155736	0.0905475	FALSE	Additivity
novel.4802	154.971	13.8191	3.39555	2.94e-18	1.6e-16	UP	40.7464	149.413	-1.66724	0.000244842	0.00275908	DOWN	38.7185	12.9474	1.1396	0.00629085	0.0449904	UP	Additivity
TraesCS3B02G416300	206.143	23.7012	3.03905	1.52e-15	6.12e-14	UP	77.0178	198.81	-1.27043	0.000684934	0.00640903	DOWN	73.1509	22.2008	1.47138	6.77e-06	0.000137069	UP	Additivity
TraesCS4B02G007400	126.695	42.0276	1.54278	0.000149306	0.00120443	UP	59.7922	122.023	-0.952443	0.012347	0.061545	FALSE	56.8044	39.3739	0.458602	0.144713	0.407052	FALSE	Additivity
TraesCS3A02G389900	167.895	51.1432	1.64628	0.000323545	0.00237713	UP	73.6411	161.357	-1.03359	0.011146	0.0570704	FALSE	69.9605	47.9026	0.486573	0.085215	0.29411	FALSE	Additivity
TraesCS1A02G116900	181.02	60.6397	1.5195	0.000674136	0.00448365	UP	120.294	174.16	-0.482713	0.257827	0.484864	FALSE	114.259	56.7887	0.90915	0.00104532	0.0106219	FALSE	Additivity
TraesCS1B02G105700	148.449	69.7407	1.07792	4.05e-06	4.64e-05	UP	132.113	143.145	-0.113378	0.583694	0.770998	FALSE	125.501	65.323	0.883991	6.65e-05	0.00103074	FALSE	Additivity
TraesCS5B02G521300	131.252	60.317	1.10166	0.00054668	0.0037348	UP	75.7286	126.308	-0.69469	0.0394969	0.141676	FALSE	71.9522	56.4957	0.314568	0.269961	0.57769	FALSE	Additivity
TraesCS7B02G311600	145.535	60.4624	1.24824	8.12e-06	8.69e-05	UP	70.8207	140.347	-0.955151	0.000173677	0.00208513	FALSE	67.279	56.6402	0.22505	0.399735	0.700983	FALSE	Additivity
TraesCS4B02G017200	171.656	53.376	1.65432	7.48e-07	9.77e-06	UP	102.717	165.474	-0.669921	0.00362827	0.0241532	FALSE	97.5794	49.9802	0.866359	0.00249108	0.0215892	FALSE	Additivity
TraesCS3A02G327700	202.918	28.147	2.81617	1.3e-22	1.06e-20	UP	74.4248	195.572	-1.35942	1.17e-09	5.04e-08	DOWN	70.7024	26.3688	1.26746	1.8e-05	0.000328533	UP	Additivity
TraesCS3B02G313500	150.809	74.3874	1.00444	0.000332823	0.00243733	UP	127.556	145.546	-0.186071	0.427322	0.651448	FALSE	121.167	69.6848	0.741479	0.00164375	0.0153939	FALSE	Additivity
TraesCS5B02G352900	213.035	4.75254	5.25468	1.92e-30	3e-28	UP	91.2794	205.127	-1.12926	1.25e-05	0.000221595	DOWN	86.7117	4.44986	3.43094	2.98e-22	3.94e-20	UP	Additivity
TraesCS7D02G040700	141.134	55.3413	1.32012	0.000214284	0.00165986	UP	71.5663	136.069	-0.87992	0.00571426	0.0342089	FALSE	67.9867	51.8228	0.356113	0.188648	0.474921	FALSE	Additivity
TraesCS1D02G019700	155.357	69.4522	1.14125	4.36e-05	0.000398378	UP	91.352	149.832	-0.692639	0.00531315	0.0323795	FALSE	86.7814	65.0387	0.374559	0.160946	0.433799	FALSE	Additivity
TraesCS4B02G338600	136.181	39.5953	1.75132	1.36e-07	2.02e-06	UP	76.8942	131.18	-0.739432	0.00890256	0.0481854	FALSE	73.0488	37.0915	0.883059	0.0018029	0.0165876	FALSE	Additivity
TraesCS1B02G361300	145.193	65.7351	1.12419	0.000904505	0.00577435	UP	90.321	139.935	-0.613092	0.01262	0.0625685	FALSE	85.7958	61.5743	0.434398	0.125441	0.373777	FALSE	Additivity
TraesCS5A02G213900	208.739	27.707	2.65409	9.24e-05	0.000784593	UP	68.1133	200.291	-1.30304	0.0148851	0.0704729	FALSE	64.7129	25.9407	0.997685	0.0128414	0.0782637	FALSE	Additivity
TraesCS2D02G098200	171.534	78.1913	1.11619	0.000353232	0.00256601	UP	83.6059	165.155	-0.940754	0.00109391	0.00930906	FALSE	79.4297	73.2423	0.110331	0.683781	0.879018	FALSE	Additivity
TraesCS5D02G379000	134.53	57.9697	1.20405	1.33e-06	1.66e-05	UP	100.208	129.686	-0.362942	0.0987116	0.265014	FALSE	95.1941	54.298	0.753365	0.00195427	0.0176851	FALSE	Additivity
TraesCS7A02G354000	186.815	2.40523	5.82908	6.16e-23	5.19e-21	UP	17.0602	179.685	-2.96821	4.96e-10	2.29e-08	DOWN	16.2116	2.25222	1.47544	0.00146728	0.0140208	UP	Additivity
TraesCS6B02G470600	213.424	22.8067	3.1496	1.8e-17	8.89e-16	UP	62.2489	205.621	-1.635	3.3e-07	8.79e-06	DOWN	59.1307	21.3686	1.25908	0.000119986	0.00171055	UP	Additivity
TraesCS1D02G436300	139.195	58.7768	1.22653	3.26e-05	0.000306665	UP	85.1877	134.064	-0.625254	0.0346361	0.129551	FALSE	80.9316	55.0494	0.502256	0.074097	0.268479	FALSE	Additivity
TraesCS1A02G030600	141.741	57.0752	1.29925	1.06e-06	1.34e-05	UP	88.1753	136.599	-0.615004	0.00802071	0.0444597	FALSE	83.7571	53.4659	0.598626	0.018499	0.102799	FALSE	Additivity
TraesCS7D02G188000	157.976	65.2679	1.23761	0.0019762	0.0112763	UP	77.8961	151.874	-0.891938	0.0183143	0.0818387	FALSE	74.0043	61.1249	0.253027	0.335464	0.645849	FALSE	Additivity
TraesCS7B02G146900	143.819	68.1589	1.06236	0.000550765	0.00375777	UP	88.9154	138.485	-0.618227	0.0160499	0.0744997	FALSE	84.4593	63.8522	0.372889	0.155454	0.424883	FALSE	Additivity
TraesCS3B02G032400	163.328	58.4403	1.43854	0.000355402	0.00258042	UP	85.5024	157.59	-0.81971	0.0278387	0.110903	FALSE	81.2265	54.7317	0.523941	0.0360725	0.165368	FALSE	Additivity
TraesCS2A02G564700	229.849	11.6726	4.14089	1.76e-20	1.19e-18	UP	70.4843	221.273	-1.53977	2.16e-05	0.000358719	DOWN	66.9622	10.9344	2.20321	4.78e-11	2.49e-09	UP	Additivity
TraesCS2B02G536200	153.933	58.8212	1.33045	0.00526302	0.0255314	UP	80.4909	148.017	-0.792304	0.0665071	0.202811	FALSE	76.4619	55.0982	0.435087	0.098573	0.322054	FALSE	Additivity
TraesCS4D02G098600	307.721	12.9281	4.39947	5.97e-23	5.04e-21	UP	57.5048	295.798	-2.16595	6.2e-08	1.95e-06	DOWN	54.6271	12.1091	1.7527	1.47e-06	3.53e-05	UP	Additivity
novel.5468	125.287	59.3856	1.06156	0.000259201	0.00195662	UP	114.642	120.839	-0.0748452	0.725155	0.861955	FALSE	108.9	55.6398	0.888608	0.00055948	0.0062786	FALSE	Additivity
TraesCS5B02G549700	187.088	16.3561	3.45849	5.94e-26	6.58e-24	UP	54.7044	180.261	-1.66487	5.57e-11	2.98e-09	DOWN	51.9715	15.3199	1.48782	1.2e-05	0.000229159	UP	Additivity
novel.12005	205.586	6.16341	4.90175	1.39e-33	2.91e-31	UP	59.7431	198.186	-1.6786	7.59e-12	4.5e-10	DOWN	56.7549	5.77189	2.62725	5.76e-13	3.67e-11	UP	Additivity
TraesCS5D02G536700	130.774	63.5034	1.02567	0.000189365	0.00148761	UP	65.1546	125.962	-0.918896	0.000400148	0.00413873	FALSE	61.8911	59.4854	0.050814	0.847725	0.949376	FALSE	Additivity
TraesCS1B02G097400	124.554	60.1606	1.03591	0.00108768	0.00676361	UP	80.7565	120.23	-0.546696	0.0779621	0.226029	FALSE	76.7159	56.3506	0.398581	0.178397	0.45969	FALSE	Additivity
TraesCS2A02G130300	236.66	23.3366	3.11728	1.63e-07	2.38e-06	UP	78.4815	227.885	-1.37482	0.00209723	0.0157307	DOWN	74.5432	21.8736	1.41146	0.000154431	0.00211417	UP	Additivity
TraesCS2D02G316800	183.424	41.4533	2.01563	0.000372269	0.00268997	UP	71.1844	176.125	-1.1269	0.0241912	0.100393	FALSE	67.6212	38.8202	0.719802	0.01025	0.065711	FALSE	Additivity
novel.1978	240.442	8.70795	4.41083	4.92e-12	1.34e-10	UP	48.6219	230.623	-1.91544	0.000189064	0.002233	DOWN	46.189	8.16028	1.97539	1.59e-07	4.75e-06	UP	Additivity
TraesCS5B02G138600	138.814	68.2474	1.01224	0.000162964	0.00130197	UP	67.5677	133.704	-0.944572	0.000860336	0.00768651	FALSE	64.1865	63.9216	0.00757568	0.977638	0.99275	FALSE	Additivity
TraesCS5B02G117200	131.49	63.1359	1.02707	0.00752433	0.034265	UP	103.864	126.477	-0.268787	0.401453	0.630012	FALSE	98.6656	59.1156	0.671582	0.0101784	0.0653329	FALSE	Additivity
TraesCS5D02G003400	137.036	61.7818	1.11952	0.00341827	0.0178628	UP	97.8382	131.955	-0.417031	0.105707	0.277158	FALSE	92.9341	57.8411	0.604912	0.0438207	0.189406	FALSE	Additivity
novel.6346	199.569	6.07102	4.80027	4.74e-23	4.05e-21	UP	92.4067	192.618	-1.01669	0.000410674	0.00422775	DOWN	87.7785	5.68973	3.17367	3.83e-19	4.15e-17	UP	Additivity
TraesCS3D02G262000	212.778	34.7056	2.40212	0.000218335	0.00168636	UP	69.0478	204.06	-1.31865	0.0123412	0.0615328	FALSE	65.5931	32.4827	0.849852	0.0126323	0.0772803	FALSE	Additivity
TraesCS2D02G227800	138.57	59.0295	1.20866	0.000336586	0.00246056	UP	96.0907	133.842	-0.453755	0.161939	0.364469	FALSE	91.2795	55.2987	0.660672	0.0129067	0.0785407	FALSE	Additivity
novel.4905	203.949	17.0339	3.37755	1.1e-09	2.22e-08	UP	50.7639	195.83	-1.71334	0.000278585	0.0030696	DOWN	48.227	15.9563	1.35084	6.59e-05	0.00102248	UP	Additivity
TraesCS7B02G136100	193.517	22.1439	2.99238	1.44e-09	2.87e-08	UP	65.3875	186.062	-1.40404	0.000132443	0.00166117	DOWN	62.1187	20.7548	1.29234	0.000372668	0.00447768	UP	Additivity
novel.9663	187.587	16.9368	3.1193	1.6e-05	0.000161135	UP	100.979	180.841	-0.780598	0.0363698	0.134166	FALSE	95.9423	15.8824	1.04408	0.0234848	0.122281	FALSE	Additivity
novel.8666	195.092	0	8.02517	1.98e-20	1.33e-18	UP	88.3663	188.062	-1.06163	3.18e-06	6.71e-05	DOWN	83.9498	0	4.53759	2.1e-27	3.87e-25	UP	Additivity
TraesCS2D02G364600	145.246	35.9872	1.87929	0.00140191	0.00841927	UP	51.1458	139.442	-1.24146	0.0141634	0.0679232	FALSE	48.5838	33.6897	0.442143	0.192649	0.480523	FALSE	Additivity
TraesCS5B02G512000	256.169	10.5168	4.46402	2.76e-25	2.89e-23	UP	31.8763	246.87	-2.79965	2.86e-18	3.33e-16	DOWN	30.2831	9.85772	1.18495	0.00414398	0.0324212	UP	Additivity
TraesCS5D02G176600	140.354	17.703	2.91834	2.12e-13	6.8e-12	UP	57.892	135.281	-1.18166	7.41e-06	0.000140298	DOWN	54.9981	16.5882	1.41539	9.68e-05	0.00142113	UP	Additivity
TraesCS6D02G392700	125.074	48.8034	1.33965	1.25e-07	1.87e-06	UP	77.1013	120.61	-0.629143	0.00708931	0.0404369	FALSE	73.2359	45.7117	0.617866	0.0190788	0.105169	FALSE	Additivity
novel.3844	205.323	1.72751	6.41467	7.37e-29	1.03e-26	UP	96.729	197.929	-1.01175	9.47e-07	2.28e-05	DOWN	91.8842	1.61585	4.1335	1.22e-26	2.13e-24	UP	Additivity
novel.1120	196.218	0	8.01611	2.72e-20	1.8e-18	UP	91.6521	189.11	-1.01502	2.59e-05	0.000419255	DOWN	87.0601	0	4.58996	3.38e-28	6.54e-26	UP	Additivity
TraesCS3D02G247000	132.941	45.908	1.5051	2.42e-05	0.000233665	UP	87.6408	128.067	-0.528059	0.0435878	0.151644	FALSE	83.2593	43.0116	0.850674	0.00421265	0.0328209	FALSE	Additivity
novel.7457	172.605	0.319136	7.36421	1.81e-21	1.35e-19	UP	78.9378	166.474	-1.04903	6.91e-06	0.000132456	DOWN	74.9788	0.299108	4.2687	1.17e-24	1.8e-22	UP	Additivity
TraesCS5A02G498800	129.028	53.1429	1.22293	0.0119588	0.0498982	UP	81.3929	124.005	-0.556218	0.164077	0.367328	FALSE	77.3333	49.7452	0.539734	0.106929	0.339064	FALSE	Additivity
TraesCS2B02G084200	137.897	49.7263	1.45616	1.9e-09	3.71e-08	UP	79.8889	132.966	-0.715775	0.00216408	0.0161292	FALSE	75.891	46.5722	0.643335	0.0140636	0.0838723	FALSE	Additivity
TraesCS4B02G172400	226.849	24.1781	3.08201	6.66e-10	1.4e-08	UP	62.3963	218.095	-1.59141	0.000680484	0.00637695	DOWN	59.2816	22.6525	1.1452	0.00125672	0.0123677	UP	Additivity
TraesCS6A02G139400	174.402	61.7399	1.41632	0.00858189	0.038191	UP	87.1881	167.372	-0.826444	0.081004	0.231921	FALSE	82.8354	57.8069	0.464254	0.1057	0.336483	FALSE	Additivity
TraesCS7D02G339000	213.645	16.2858	3.5469	2.38e-13	7.6e-12	UP	41.8538	205.466	-2.09752	2.45e-07	6.74e-06	DOWN	39.7593	15.2481	1.13549	0.00129548	0.0126771	UP	Additivity
TraesCS2A02G068200	125.889	57.4978	1.10763	0.00105292	0.00657748	UP	73.7029	121.191	-0.680858	0.0313967	0.120742	FALSE	70.0149	53.8569	0.349345	0.173046	0.451893	FALSE	Additivity
novel.237	183.344	0	7.94672	6.33e-20	4.07e-18	UP	86.7133	176.782	-1.00413	4.4e-06	8.94e-05	DOWN	82.3674	0	4.54024	1.54e-27	2.87e-25	UP	Additivity
TraesCS3A02G039200	155.319	14.5632	3.28033	2.55e-12	7.21e-11	UP	51.5131	149.566	-1.45065	1.44e-05	0.000249654	DOWN	48.9355	13.6336	1.48668	5.29e-05	0.000849444	UP	Additivity
TraesCS5B02G083700	152.294	51.9442	1.53043	5.37e-08	8.51e-07	UP	83.0003	146.698	-0.790282	0.0041046	0.02658	FALSE	78.8428	48.6457	0.630036	0.0226496	0.119309	FALSE	Additivity
TraesCS2D02G144900	153.789	49.8816	1.59437	6.96e-07	9.14e-06	UP	89.121	148.003	-0.700487	0.0157381	0.073426	FALSE	84.6594	46.7195	0.790818	0.00173476	0.0160867	FALSE	Additivity
TraesCS4D02G018000	140.199	49.5404	1.47484	4e-06	4.6e-05	UP	88.5971	135.247	-0.589242	0.0288777	0.113839	FALSE	84.1485	46.4193	0.757177	0.0120165	0.0743467	FALSE	Additivity
TraesCS3D02G533800	146.205	50.4359	1.5165	6.49e-09	1.18e-07	UP	78.3925	140.906	-0.824589	0.000250747	0.00281252	FALSE	74.4701	47.2309	0.599662	0.0227242	0.119536	FALSE	Additivity
TraesCS2A02G186500	165.787	65.2209	1.30884	0.000707076	0.0046708	UP	86.706	159.452	-0.826806	0.0154596	0.0724848	FALSE	82.3658	61.0709	0.39315	0.13844	0.395894	FALSE	Additivity
TraesCS3A02G139900	180.481	57.8783	1.58091	0.000395974	0.00283466	UP	79.7581	173.468	-1.02597	0.0109582	0.0563089	FALSE	75.7634	54.1953	0.42972	0.146525	0.410419	FALSE	Additivity
TraesCS6B02G184200	119.809	54.0218	1.13785	5.61e-06	6.24e-05	UP	78.7252	115.488	-0.538091	0.019522	0.0858294	FALSE	74.7861	50.6035	0.519364	0.0418219	0.183307	FALSE	Additivity
novel.11217	109.676	38.2278	1.44686	0.00589685	0.0280276	UP	126.936	106.073	0.218082	0.679956	0.834402	FALSE	120.553	35.8296	0.949537	0.0406866	0.179695	FALSE	Additivity
TraesCS3D02G140100	134.147	59.9805	1.13596	0.000537348	0.00367951	UP	65.8256	129.093	-0.923693	0.00303033	0.0209454	FALSE	62.5353	56.1779	0.138922	0.600846	0.83487	FALSE	Additivity
novel.6193	162.104	62.6271	1.31107	0.00653286	0.0305289	UP	87.6681	155.779	-0.753013	0.0720406	0.214098	FALSE	83.2803	58.6416	0.454488	0.094211	0.31293	FALSE	Additivity
TraesCS5B02G320100	134.193	55.175	1.26838	1.37e-07	2.04e-06	UP	88.8009	129.361	-0.530218	0.0145534	0.06931	FALSE	84.3547	51.6749	0.653615	0.00777053	0.0531243	FALSE	Additivity
TraesCS3A02G109100	153.109	64.7785	1.19199	0.00916599	0.0402359	UP	69.6588	147.269	-0.979676	0.0198023	0.0867207	FALSE	66.1811	60.6559	0.11165	0.693071	0.883476	FALSE	Additivity
TraesCS7B02G052700	170.731	9.14044	3.97462	2.37e-12	6.73e-11	UP	31.8999	163.949	-2.09716	4.34e-06	8.84e-05	DOWN	30.3033	8.56327	1.38822	0.000483634	0.0055507	UP	Additivity
TraesCS1D02G211200	209.466	26.1509	2.86664	6.34e-09	1.16e-07	UP	71.559	201.287	-1.34814	0.00163187	0.0129074	DOWN	67.9743	24.5017	1.27905	4.92e-05	0.000797301	UP	Additivity
TraesCS5B02G174300	138.716	52.3557	1.38536	2.04e-06	2.46e-05	UP	90.6247	133.634	-0.54309	0.0284716	0.112665	FALSE	86.0906	49.0269	0.736372	0.00705782	0.0492747	FALSE	Additivity
TraesCS7D02G355900	194.637	25.536	2.79672	2.71e-08	4.47e-07	UP	60.5032	186.945	-1.47627	0.000450583	0.00457014	DOWN	57.4766	23.9213	1.09722	0.000655746	0.00719255	UP	Additivity
TraesCSU02G054100	215.508	11.5037	4.0383	5.4e-16	2.29e-14	UP	37.4298	207.583	-2.23709	1.28e-07	3.77e-06	DOWN	35.5647	10.772	1.29742	0.00124355	0.0122513	UP	Additivity
TraesCS3D02G060400	186.653	20.1932	3.05816	1.05e-09	2.13e-08	UP	74.9048	179.933	-1.15131	0.00547487	0.0331225	DOWN	71.1408	18.9251	1.50289	7.61e-05	0.00116134	UP	Additivity
TraesCS2A02G079500	117.769	45.0981	1.34918	0.000225076	0.00173231	UP	82.8837	113.314	-0.423943	0.21761	0.43701	FALSE	78.7223	42.236	0.809615	0.00322678	0.0265888	FALSE	Additivity
TraesCS2B02G397000	190.956	55.6028	1.67394	0.00319334	0.0168739	UP	98.6893	184.024	-0.772609	0.125768	0.310734	FALSE	93.7665	52.0862	0.738189	0.0204578	0.110768	FALSE	Additivity
TraesCS1A02G159700	222.383	0.37706	7.66791	1.94e-23	1.72e-21	UP	73.9136	214.435	-1.48924	3.93e-09	1.55e-07	DOWN	70.2071	0.353691	4.17541	2.04e-23	2.92e-21	UP	Additivity
novel.11842	297.532	5.92067	5.17081	3.52e-15	1.37e-13	UP	36.3133	285.334	-2.47228	4.89e-06	9.82e-05	DOWN	34.5068	5.54379	1.81798	2.03e-05	0.000364204	UP	Additivity
TraesCS2B02G391700	117.401	57.8109	1.00645	0.00081775	0.00529776	UP	70.5752	113.131	-0.662574	0.00438241	0.0279085	FALSE	67.04	54.166	0.277901	0.322299	0.633388	FALSE	Additivity
TraesCS1A02G406300	136.59	45.5555	1.50021	0.0050261	0.0245756	UP	87.97	131.423	-0.51015	0.277217	0.50627	FALSE	83.566	42.6827	0.865021	0.00304347	0.0253539	FALSE	Additivity
TraesCS7A02G423900	114.27	37.6077	1.56811	3.73e-06	4.31e-05	UP	48.8947	110.022	-1.06254	0.0109867	0.0564408	FALSE	46.4468	35.229	0.324611	0.371039	0.67644	FALSE	Additivity
TraesCS6B02G252500	153.128	47.6526	1.64628	4.19e-06	4.8e-05	UP	72.4538	147.293	-0.954642	0.00821014	0.045292	FALSE	68.8355	44.6364	0.555463	0.0627767	0.240969	FALSE	Additivity
TraesCS3B02G374100	127.589	43.7011	1.5063	0.000103748	0.000872104	UP	84.1549	122.882	-0.52001	0.0911023	0.251055	FALSE	79.9413	40.9479	0.867778	0.00243924	0.0212012	FALSE	Additivity
novel.3419	192.467	0	7.92343	2.18e-19	1.32e-17	UP	30.4452	185.922	-2.46279	1.96e-13	1.38e-11	DOWN	28.9195	0	3.13139	5.65e-12	3.26e-10	UP	Additivity
TraesCS4A02G457500	143.304	52.9915	1.41475	9.58e-07	1.23e-05	UP	94.9815	138.109	-0.523724	0.0357838	0.132606	FALSE	90.2275	49.6198	0.776353	0.00565746	0.041488	FALSE	Additivity
TraesCS1D02G029000	193.601	0.319136	7.51312	1.58e-22	1.28e-20	UP	89.4355	186.593	-1.02483	9.15e-05	0.00121902	DOWN	84.9695	0.299108	4.35992	1.18e-25	1.94e-23	UP	Additivity
TraesCS1B02G321600	135.568	44.3514	1.57623	6.96e-06	7.58e-05	UP	84.7332	130.518	-0.573474	0.143443	0.337345	FALSE	80.5095	41.5353	0.818821	0.0120982	0.0747103	FALSE	Additivity
TraesCS4B02G178500	209.8	12.6225	3.89732	7.06e-18	3.68e-16	UP	46.0471	201.845	-1.98428	6.4e-08	2e-06	DOWN	43.7487	11.8159	1.49075	7.59e-05	0.00115837	UP	Additivity
TraesCS3B02G377600	143.854	60.6386	1.21342	0.00215551	0.0121371	UP	103.501	138.509	-0.397094	0.228026	0.449554	FALSE	98.3299	56.7817	0.672691	0.045593	0.194472	FALSE	Additivity
TraesCS6A02G408600	220.009	4.69212	5.25749	1.9e-25	2.01e-23	UP	58.3538	212.003	-1.78151	1.25e-09	5.36e-08	DOWN	55.4327	4.38998	2.73635	2.16e-12	1.3e-10	UP	Additivity
TraesCS3A02G414400	186.634	46.7268	1.86206	0.00180781	0.0104655	UP	93.1216	179.144	-0.816709	0.0990159	0.265498	FALSE	88.4821	43.7333	0.838745	0.0175394	0.0988572	FALSE	Additivity
TraesCS4A02G491400	118.792	39.472	1.54247	0.000170193	0.00135362	UP	69.8188	114.284	-0.66632	0.0566113	0.181883	FALSE	66.3235	36.9665	0.758361	0.00803243	0.0544477	FALSE	Additivity
TraesCS3A02G375400	301.082	38.0817	2.66304	0.000289971	0.00216293	UP	58.9267	288.653	-1.89359	NA	1	FALSE	55.9866	35.6289	0.475923	0.249996	0.554382	FALSE	Additivity
TraesCS3B02G058500	305.802	0	8.19016	1.03e-19	6.49e-18	UP	48.6818	293.617	-2.28702	9.66e-07	2.32e-05	DOWN	46.2451	0	3.77558	7.22e-18	7.13e-16	UP	Additivity
TraesCS7A02G322800	148.304	63.486	1.19106	0.00147443	0.0087875	UP	87.7734	142.645	-0.659665	0.051174	0.169623	FALSE	83.3808	59.4484	0.444498	0.0876427	0.299057	FALSE	Additivity
novel.143	111.939	52.7847	1.06983	0.000209273	0.00162649	UP	79.809	107.793	-0.418003	0.110545	0.28565	FALSE	75.8176	49.4452	0.567336	0.0287574	0.141763	FALSE	Additivity
TraesCS3B02G191900	121.94	58.6041	1.04137	5.98e-05	0.000529097	UP	83.955	117.574	-0.46879	0.0736711	0.217275	FALSE	79.7622	54.8835	0.488575	0.0682301	0.254681	FALSE	Additivity
TraesCS6B02G204400	152.607	41.9526	1.81942	1.58e-06	1.95e-05	UP	75.7323	146.84	-0.898361	0.00839918	0.0460599	FALSE	71.9443	39.3011	0.759482	0.0175125	0.0987438	FALSE	Additivity
novel.4349	135.132	58.8543	1.17719	0.000129518	0.00106262	UP	89.9882	130.113	-0.510823	0.0697338	0.209537	FALSE	85.4776	55.1183	0.583469	0.0181973	0.101567	FALSE	Additivity
novel.6205	138.311	40.7905	1.73318	3.27e-08	5.34e-07	UP	83.562	133.193	-0.647583	0.018068	0.0810546	FALSE	79.3724	38.2064	0.959919	0.000388134	0.00462229	FALSE	Additivity
TraesCS3D02G131900	169.901	12.0201	3.57213	1.86e-09	3.65e-08	UP	33.2565	163.113	-1.99529	4.2e-05	0.00063136	DOWN	31.5969	11.2619	1.12802	0.00499491	0.0376265	UP	Additivity
TraesCS3A02G408800	143.087	53.5153	1.3767	0.000723339	0.00476367	UP	87.7753	137.634	-0.603708	0.101043	0.269204	FALSE	83.3812	50.1256	0.677065	0.00795245	0.054034	FALSE	Additivity
TraesCS5B02G370600	173.42	25.0837	2.73118	1.64e-17	8.13e-16	UP	66.1094	167.368	-1.28703	5.2e-06	0.00010341	DOWN	62.804	23.4944	1.22435	0.000107826	0.00155976	UP	Additivity
TraesCS1A02G411500	120.469	58.0017	1.03815	0.000737551	0.00484003	UP	77.9543	116.039	-0.547415	0.0685398	0.207029	FALSE	74.0622	54.3203	0.404124	0.151592	0.41852	FALSE	Additivity
TraesCS5B02G078500	160.438	47.0153	1.69473	0.000469181	0.00327806	UP	70.8553	154.268	-1.02511	0.0119392	0.060076	FALSE	67.3037	44.0176	0.522614	0.116095	0.35681	FALSE	Additivity
TraesCS2D02G231600	166.967	70.9359	1.19343	0.00460998	0.0228649	UP	77.2542	160.458	-0.969354	0.013922	0.0671702	FALSE	73.388	66.4378	0.130361	0.608755	0.839086	FALSE	Additivity
TraesCS5D02G226400	166.37	24.6476	2.65207	6.73e-09	1.22e-07	UP	65.7348	160.022	-1.16856	0.00471951	0.0295577	DOWN	62.4465	23.0884	1.23246	0.000168357	0.00227528	UP	Additivity
TraesCS1B02G307400	160.469	72.2828	1.11725	0.00500509	0.024496	UP	74.8357	154.293	-0.97169	0.0081128	0.0448692	FALSE	71.0893	67.6969	0.0666155	0.786695	0.925099	FALSE	Additivity
novel.4051	183.73	35.6389	2.30381	5.94e-09	1.09e-07	UP	79.7417	176.757	-1.0776	0.00193103	0.0147158	DOWN	75.7621	33.3925	1.02159	0.00161322	0.0151744	UP	Additivity
TraesCS5B02G318500	191.888	1.39239	6.49222	1.1e-24	1.09e-22	UP	64.5326	185.209	-1.45749	6.04e-07	1.52e-05	DOWN	61.2964	1.3056	3.67504	2.27e-19	2.51e-17	UP	Additivity
TraesCS7A02G566500	187.252	0	7.90079	2.64e-19	1.59e-17	UP	69.3479	180.373	-1.31476	1.57e-05	0.000270353	DOWN	65.8805	0	4.20972	7.04e-23	9.59e-21	UP	Additivity
TraesCS1D02G214300	195.294	17.2482	3.42475	1.47e-26	1.72e-24	UP	82.9821	188.286	-1.14993	9.33e-07	2.25e-05	DOWN	78.8346	16.156	1.97481	3.09e-10	1.48e-08	UP	Additivity
novel.10514	117.131	57.3154	1.0137	0.00301612	0.0160898	UP	101.713	113.092	-0.147424	0.61107	0.789888	FALSE	96.6257	53.6795	0.768993	0.00549756	0.0405853	FALSE	Additivity
TraesCS3B02G350600	135.633	52.3607	1.3537	2.72e-06	3.22e-05	UP	88.3536	130.632	-0.543751	0.0404916	0.144094	FALSE	83.9384	49.0375	0.709018	0.00730457	0.0506814	FALSE	Additivity
TraesCS5D02G152200	121.246	54.4532	1.13858	0.000278564	0.00208834	UP	64.4145	116.91	-0.830495	0.00161776	0.0128115	FALSE	61.1911	51.0179	0.239617	0.397546	0.699187	FALSE	Additivity
TraesCS1D02G156600	216.018	17.1657	3.42877	2.58e-09	4.96e-08	UP	55.128	207.411	-1.69129	0.000258434	0.00288173	DOWN	52.3698	16.0766	1.42163	4.71e-05	0.000766578	UP	Additivity
TraesCS2D02G381100	150.481	27.4224	2.39948	1.54e-11	3.97e-10	UP	66.9457	145.009	-1.06243	0.000544045	0.00531613	DOWN	63.5961	25.6876	1.1625	6.96e-05	0.00107262	UP	Additivity
novel.9300	192.546	15.0587	3.45436	8.99e-10	1.85e-08	UP	42.1957	184.887	-1.8843	4.82e-05	0.000712518	DOWN	40.0838	14.111	1.20655	0.00112891	0.0113024	UP	Additivity
TraesCS7A02G085600	261.238	0	8.24593	3.79e-21	2.74e-19	UP	37.4879	251.304	-2.551	5.41e-12	3.27e-10	DOWN	35.6161	0	3.34684	1.1e-13	7.67e-12	UP	Additivity
TraesCS7D02G322600	120.715	52.4037	1.1803	8.6e-05	0.000735409	UP	58.752	116.222	-0.946523	0.000605874	0.00579966	FALSE	55.8104	49.0787	0.164619	0.547009	0.802522	FALSE	Additivity
TraesCS2A02G538300	124.787	59.8141	1.04104	0.00121899	0.00747177	UP	81.5311	120.164	-0.534669	0.0691807	0.208435	FALSE	77.4515	56.0117	0.42507	0.116651	0.35793	FALSE	Additivity
TraesCS1A02G340300	174.562	13.7427	3.51967	4.46e-14	1.54e-12	UP	63.5437	167.952	-1.28375	0.00142854	0.0116106	DOWN	60.3678	12.8764	1.81832	4.01e-07	1.1e-05	UP	Additivity
TraesCS7B02G122500	224.903	4.45437	5.23216	1.71e-17	8.45e-16	UP	54.7973	215.994	-1.68599	0.00104666	0.00898147	DOWN	52.0761	4.17247	2.52414	1.67e-09	7.24e-08	UP	Additivity
TraesCS3B02G153400	94.7176	32.7144	1.46922	0.00178581	0.0103605	UP	58.3502	91.2565	-0.614852	0.0436629	0.151849	FALSE	55.4298	30.6171	0.701818	0.0488835	0.203603	FALSE	Additivity
TraesCS4A02G148300	123.934	58.7878	1.05865	0.000383693	0.00275862	UP	79.5125	119.318	-0.562705	0.042162	0.148108	FALSE	75.5331	55.0592	0.420802	0.0951698	0.314943	FALSE	Additivity
TraesCS4D02G265600	141.931	55.1096	1.34432	1.4e-06	1.75e-05	UP	84.8132	136.731	-0.667186	0.00763878	0.0428339	FALSE	80.5654	51.6044	0.583038	0.0301964	0.146359	FALSE	Additivity
novel.8351	133.955	48.5581	1.41028	0.00161215	0.00949203	UP	61.6941	128.794	-0.969358	0.0177678	0.0801896	FALSE	58.5958	45.4691	0.321391	0.294855	0.605313	FALSE	Additivity
novel.1429	185.266	2.32883	5.874	1.21e-25	1.3e-23	UP	56.2826	178.55	-1.59445	5.81e-08	1.84e-06	DOWN	53.4618	2.18121	3.23492	7.75e-16	6.53e-14	UP	Additivity
TraesCS2A02G485600	203.287	4.62814	5.07646	9.62e-17	4.36e-15	UP	19.2422	195.428	-2.91999	1.1e-09	4.76e-08	DOWN	18.2841	4.33622	1.29171	0.00412525	0.0323175	UP	Additivity
TraesCS1B02G168800	123.47	53.4759	1.18501	0.00030678	0.00226919	UP	66.7586	118.902	-0.784752	0.0190821	0.0844207	FALSE	63.4262	50.0874	0.306992	0.286807	0.596687	FALSE	Additivity
novel.10893	205.932	0.638272	7.16278	1.21e-23	1.08e-21	UP	77.1122	198.759	-1.31449	2.4e-06	5.23e-05	DOWN	73.2469	0.598217	4.12506	1.25e-23	1.81e-21	UP	Additivity
TraesCS4A02G092900	117.537	54.31	1.07842	0.0102444	0.0440382	UP	50.3785	113.691	-1.05909	0.0143068	0.0684535	FALSE	47.8563	50.8689	-0.0771344	0.804615	0.933529	FALSE	Additivity
TraesCS3A02G373800	154.282	55.3871	1.42527	0.00147877	0.00881071	UP	91.1031	148.289	-0.646031	0.100389	0.268008	FALSE	86.5528	51.879	0.66506	0.0206859	0.111713	FALSE	Additivity
TraesCS2A02G221300	238.201	11.4753	4.23284	7.02e-26	7.74e-24	UP	42.9031	229.402	-2.29087	1.39e-12	8.99e-11	DOWN	40.7552	10.7437	1.51192	6.03e-05	0.000946752	UP	Additivity
TraesCS5B02G227600	183.668	41.2575	2.03017	0.000249729	0.00189714	UP	63.9891	176.413	-1.23169	0.0199525	0.0872764	FALSE	60.7793	38.6461	0.546558	0.113936	0.352556	FALSE	Additivity
novel.495	169.141	12.5795	3.6513	1.09e-19	6.8e-18	UP	66.3274	163.354	-1.23726	8.12e-05	0.00110147	DOWN	63.0065	11.7838	2.02154	4.57e-09	1.84e-07	UP	Additivity
TraesCS1B02G092000	118.871	53.9009	1.12775	1.22e-05	0.000126077	UP	80.649	114.583	-0.491411	0.0490899	0.16483	FALSE	76.6104	50.4837	0.551612	0.0324391	0.153775	FALSE	Additivity
novel.2468	232.748	19.2209	3.3783	2.69e-09	5.14e-08	UP	82.0292	223.515	-1.27099	0.00725663	0.0411687	DOWN	77.9177	17.996	1.83654	4.22e-09	1.71e-07	UP	Additivity
TraesCS5B02G174200	146.055	57.1047	1.3212	0.000449252	0.0031547	UP	118.133	140.48	-0.232612	0.521723	0.725987	FALSE	112.232	53.4829	0.959768	0.000774104	0.00827136	FALSE	Additivity
novel.4505	171.081	32.987	2.33463	5.07e-14	1.74e-12	UP	74.1011	164.919	-1.11277	3.64e-05	0.000558742	DOWN	70.3926	30.8994	1.07249	0.000107226	0.00155263	UP	Additivity
novel.9397	130.593	49.4872	1.34767	0.00219866	0.0123458	UP	70.8444	126.223	-0.776409	0.0347942	0.129973	FALSE	67.2971	46.3564	0.464798	0.133776	0.387831	FALSE	Additivity
novel.6942	124.899	46.7432	1.40337	3.48e-08	5.66e-07	UP	75.9412	120.482	-0.647727	0.00695385	0.0398372	FALSE	72.1406	43.7817	0.658052	0.0126448	0.0773375	FALSE	Additivity
novel.8729	218.49	57.8229	1.77407	0.00461684	0.0228866	UP	79.5289	209.426	-1.16599	0.030506	0.118266	FALSE	75.5474	54.146	0.437746	0.102744	0.330154	FALSE	Additivity
novel.5725	129.575	47.8385	1.4173	1.82e-07	2.65e-06	UP	80.8146	125.021	-0.609602	0.0164034	0.0756579	FALSE	76.7717	44.7985	0.703535	0.00937444	0.0613796	FALSE	Additivity
TraesCS7B02G490800	130.374	7.55829	3.83424	7.69e-11	1.82e-09	UP	36.5096	125.201	-1.57573	0.000608994	0.00582531	DOWN	34.6807	7.08278	1.74483	8.91e-06	0.000175447	UP	Additivity
TraesCS1B02G420000	174.397	13.9953	3.48148	2.06e-12	5.87e-11	UP	62.3742	167.941	-1.3298	0.000311214	0.00336575	DOWN	59.2485	13.1164	1.80484	2.75e-07	7.84e-06	UP	Additivity
TraesCS2D02G432700	88.57	39.6089	1.13172	0.00289704	0.0155432	UP	65.5074	85.347	-0.357535	0.308836	0.53989	FALSE	62.2331	37.1066	0.663851	0.0242976	0.12541	FALSE	Additivity
novel.9263	138.811	53.9134	1.35029	5.84e-07	7.79e-06	UP	78.1033	133.855	-0.748015	0.00699975	0.0400328	FALSE	74.1849	50.501	0.502723	0.0705688	0.260155	FALSE	Additivity
TraesCS1A02G264400	117.454	54.8214	1.06629	0.00891059	0.0393541	UP	89.7193	113.006	-0.306904	0.424998	0.649727	FALSE	85.2426	51.339	0.654692	0.0233765	0.121831	FALSE	Additivity
TraesCS1A02G287500	127.539	60.3305	1.05175	0.00576815	0.0275415	UP	82.8456	122.691	-0.53049	0.132583	0.321423	FALSE	78.6882	56.5015	0.436942	0.0989905	0.322853	FALSE	Additivity
TraesCS3B02G058700	226.763	8.51321	4.48023	2.2e-17	1.07e-15	UP	38.7061	217.884	-2.24666	2e-07	5.62e-06	DOWN	36.7694	7.97481	1.71044	8.13e-06	0.000161847	UP	Additivity
TraesCS4A02G135900	119.964	55.8772	1.07989	0.0010042	0.00630914	UP	73.8173	115.522	-0.619585	0.0303292	0.117764	FALSE	70.1238	52.3177	0.375058	0.200741	0.491773	FALSE	Additivity
TraesCS6A02G033300	235.585	1.01284	6.83383	1.38e-20	9.4e-19	UP	13.9779	226.617	-3.58173	1.1e-15	9.84e-14	DOWN	13.2768	0.94662	1.68348	0.000303604	0.00376342	UP	Additivity
novel.192	182.011	15.9507	3.40213	2.29e-17	1.11e-15	UP	81.4454	175.194	-1.04758	0.00115596	0.00974743	DOWN	77.3593	14.9378	2.04977	6.19e-11	3.19e-09	UP	Additivity
TraesCS4A02G299300	125.668	46.8306	1.40485	1.05e-07	1.59e-06	UP	79.0017	121.196	-0.597416	0.0187812	0.0834394	FALSE	75.0534	43.8624	0.703982	0.00843461	0.0565227	FALSE	Additivity
novel.5732	175.936	0	7.8958	1.31e-19	8.13e-18	UP	69.8496	169.574	-1.24914	1.61e-08	5.63e-07	DOWN	66.3518	0	4.26211	1.14e-23	1.66e-21	UP	Additivity
TraesCS4B02G209400	128.645	57.9008	1.12818	0.00113936	0.00704129	UP	82.0528	124.03	-0.558157	0.115977	0.294677	FALSE	77.9335	54.2429	0.466406	0.110796	0.34654	FALSE	Additivity
novel.8452	132.011	62.4411	1.05202	0.00503438	0.0246103	UP	70.5842	127.1	-0.798946	0.018646	0.0829865	FALSE	67.0507	58.4703	0.179382	0.503414	0.775293	FALSE	Additivity
TraesCS1A02G257900	115.366	52.7427	1.11886	8.83e-06	9.39e-05	UP	54.7244	111.198	-0.990875	7.18e-05	0.000997587	FALSE	51.9888	49.4018	0.0689235	0.803123	0.932931	FALSE	Additivity
TraesCS4D02G296000	156.573	33.6575	2.02586	0.00266563	0.0144981	UP	90.4451	150.315	-0.631031	0.207841	0.424976	FALSE	85.9464	31.5296	1.04709	0.0121529	0.0749463	FALSE	Additivity
TraesCS4B02G212300	112.994	30.026	1.76582	0.00504185	0.0246374	UP	33.6075	109.553	-1.40547	0.0108918	0.0560446	FALSE	31.9233	28.1284	0.142549	0.702085	0.88837	FALSE	Additivity
TraesCS7B02G245800	118.737	58.6275	1.00185	0.00060248	0.00406361	UP	84.2769	114.402	-0.42089	0.153806	0.352308	FALSE	80.0717	54.9013	0.490897	0.0780842	0.278041	FALSE	Additivity
TraesCS2B02G072300	132.901	47.0449	1.4413	0.00129117	0.00784996	UP	68.2787	127.799	-0.827243	0.0405173	0.144146	FALSE	64.8651	44.053	0.498967	0.0777667	0.27728	FALSE	Additivity
TraesCS6B02G019600	245.891	6.49603	4.68884	7.56e-11	1.79e-09	UP	55.7664	236.022	-1.76528	0.000689386	0.00644265	DOWN	52.9745	6.07685	2.21938	8.86e-08	2.82e-06	UP	Additivity
TraesCS6B02G167900	158.411	54.5427	1.4466	0.00998537	0.0431344	UP	71.8263	152.027	-0.940221	0.0544167	0.176873	FALSE	68.2397	51.0667	0.369932	0.215614	0.511556	FALSE	Additivity
TraesCS2D02G219900	171.784	46.7023	1.78007	0.000746649	0.00489471	UP	79.5419	164.937	-0.920713	0.0546241	0.177305	FALSE	75.5786	43.7268	0.682458	0.0315962	0.15106	FALSE	Additivity
novel.3219	135.894	58.0817	1.20884	1.08e-05	0.000113054	UP	77.3959	131.136	-0.736804	0.00420405	0.0270463	FALSE	73.52	54.3944	0.397826	0.116852	0.358313	FALSE	Additivity
TraesCS3B02G388300	170.518	0.638272	6.80497	2.51e-19	1.52e-17	UP	51.1531	164.564	-1.53162	0.000250316	0.00280852	DOWN	48.5875	0.598217	3.40064	8.5e-15	6.63e-13	UP	Additivity
TraesCS4B02G068400	109.409	48.2401	1.15629	0.000230819	0.00177144	UP	74.4902	105.42	-0.485515	0.0504414	0.167968	FALSE	70.7618	45.1678	0.578065	0.0400895	0.17797	FALSE	Additivity
TraesCS6B02G099500	121.688	56.4097	1.07972	0.00291624	0.0156302	UP	82.1545	117.467	-0.495944	0.0844091	0.238778	FALSE	78.0376	52.8463	0.489618	0.108626	0.342356	FALSE	Additivity
TraesCS6D02G191500	128.792	55.079	1.19428	0.00227903	0.01273	UP	74.3575	123.995	-0.704329	0.0177334	0.0800757	FALSE	70.6404	51.5804	0.399928	0.199039	0.489385	FALSE	Additivity
novel.7725	188.771	4.01939	5.25179	4.47e-25	4.57e-23	UP	85.1551	181.63	-1.04124	0.000661961	0.00623535	DOWN	80.8921	3.76419	3.43266	8.87e-21	1.09e-18	UP	Additivity
novel.1803	216.348	8.78542	4.36422	2.65e-16	1.16e-14	UP	86.5516	208.385	-1.16128	0.00388181	0.025472	DOWN	82.2355	8.2199	2.47224	5.46e-10	2.54e-08	UP	Additivity
TraesCS5B02G209200	197.494	12.4032	3.89118	8.27e-25	8.24e-23	UP	68.6133	190.173	-1.38536	4.19e-05	0.00063024	DOWN	65.1772	11.6148	2.02539	1.73e-08	6.35e-07	UP	Additivity
TraesCS5D02G137100	168.308	39.3672	1.96814	0.000554824	0.00378236	UP	63.0852	161.574	-1.18918	0.0127239	0.062959	FALSE	59.9228	36.8579	0.608289	0.0559506	0.223238	FALSE	Additivity
TraesCS6B02G342800	202.575	6.76223	4.60989	5.87e-17	2.73e-15	UP	39.6954	194.61	-2.0689	1.51e-06	3.48e-05	DOWN	37.7091	6.33195	1.96458	4.13e-07	1.13e-05	UP	Additivity
novel.9288	110.303	54.4997	1.00332	0.000607769	0.00409165	UP	75.9558	106.301	-0.472007	0.0423316	0.148543	FALSE	72.1523	51.0346	0.453058	0.0999009	0.324426	FALSE	Additivity
TraesCS7A02G367000	157.537	24.2954	2.59124	8.73e-08	1.34e-06	UP	65.5074	151.644	-1.1564	0.000111626	0.00144623	DOWN	62.2331	22.7692	1.15743	0.00221151	0.0195749	UP	Additivity
TraesCS1D02G222800	126.527	55.8282	1.16637	1.69e-05	0.000168928	UP	62.3125	121.893	-0.934585	0.000385738	0.0040219	FALSE	59.1898	52.2956	0.16426	0.54169	0.799781	FALSE	Additivity
novel.5737	163.189	0.319136	7.29332	5.33e-21	3.79e-19	UP	74.4974	157.352	-1.054	1.34e-06	3.13e-05	DOWN	70.7655	0.299108	4.22179	4.03e-24	6.02e-22	UP	Additivity
TraesCS6A02G000500	256.644	0	8.00346	9.73e-19	5.52e-17	UP	59.7195	246.428	-1.79833	0.000138782	0.00172941	DOWN	56.7391	0	3.92995	2.28e-19	2.52e-17	UP	Additivity
TraesCS7A02G255600	100.875	44.7569	1.14851	0.000683098	0.00453311	UP	85.9224	97.0886	-0.167138	0.583947	0.771155	FALSE	81.6175	41.9266	0.876411	0.00101537	0.0103799	FALSE	Additivity
TraesCS4A02G092200	132.332	49.1154	1.387	0.00078059	0.00508594	UP	61.9615	127.39	-0.974757	0.00544027	0.0329718	FALSE	58.8546	46.023	0.31131	0.320857	0.631937	FALSE	Additivity
TraesCS6A02G123300	222.827	41.3385	2.2331	0.000572609	0.00388387	UP	73.8594	213.791	-1.27148	0.0198288	0.0868062	FALSE	70.1677	38.6905	0.689106	0.0628878	0.241325	FALSE	Additivity
TraesCS7D02G126400	135.153	56.3779	1.22264	0.00414555	0.0209422	UP	95.6177	130.065	-0.411395	0.277088	0.50617	FALSE	90.8163	52.8153	0.686039	0.0277299	0.138205	FALSE	Additivity
TraesCS1D02G029100	168.78	0.696196	6.89546	9.65e-22	7.38e-20	UP	57.2028	162.472	-1.44027	9.73e-07	2.34e-05	DOWN	54.3458	0.6528	3.709	2.16e-18	2.22e-16	UP	Additivity
TraesCS1D02G359400	128.073	17.6917	2.77236	8.22e-13	2.47e-11	UP	51.1367	123.393	-1.21536	3.64e-05	0.000558742	DOWN	48.5754	16.5596	1.24099	0.00080896	0.00856956	UP	Additivity
TraesCS2D02G033200	58.0161	9.3338	2.23868	0.00806607	0.0362891	UP	7.12266	56.3722	-1.86472	NA	1	FALSE	6.76563	8.74125	-0.186739	0.688723	0.881268	FALSE	Additivity
TraesCS5D02G385125	184.335	16.3746	3.34308	7.82e-12	2.08e-10	UP	42.5121	177.11	-1.87403	5.79e-06	0.000113418	DOWN	40.3877	15.3364	1.14556	0.00149959	0.0142884	UP	Additivity
TraesCS4B02G125200	118.785	55.0211	1.0916	0.000662967	0.00442175	UP	82.3729	114.676	-0.457358	0.121825	0.304467	FALSE	78.2448	51.5443	0.551315	0.0354434	0.163522	FALSE	Additivity
TraesCS1A02G157600	111.432	44.0113	1.32111	6.9e-06	7.51e-05	UP	69.115	107.5	-0.618016	0.0141699	0.0679461	FALSE	65.6551	41.2145	0.607575	0.0275601	0.137632	FALSE	Additivity
TraesCS6B02G189900	149.335	22.14	2.68892	1.12e-14	4.12e-13	UP	67.462	143.782	-1.0499	0.000167382	0.00202016	DOWN	64.0792	20.742	1.40036	1.17e-05	0.000223637	UP	Additivity
TraesCS1A02G353900	146.681	46.9749	1.57085	0.00129131	0.00785025	UP	86.4753	140.924	-0.6309	0.154087	0.352666	FALSE	82.1519	44	0.816875	0.00304036	0.0253381	FALSE	Additivity
TraesCS3B02G196900	123.137	56.7152	1.08362	0.00754123	0.0343186	UP	72.1501	118.502	-0.658693	0.0922263	0.253174	FALSE	68.5451	53.1211	0.331548	0.229709	0.52947	FALSE	Additivity
TraesCS5B02G454100	254.451	25.7503	2.98404	2.16e-05	0.00021162	UP	36.0878	243.9	-1.74914	0.011929	0.0600371	FALSE	34.2785	24.121	0.403117	0.285485	0.595212	FALSE	Additivity
novel.12192	106.227	17.9113	2.39551	7.16e-05	0.000622784	UP	41.9265	102.21	-1.07064	0.0480004	0.162168	FALSE	39.8159	16.7887	0.857919	0.0471003	0.198585	FALSE	Additivity
TraesCS7B02G145300	137.289	44.4154	1.5313	0.00644149	0.0301718	UP	50.5822	131.819	-1.18481	0.0193295	0.0851981	FALSE	48.0669	41.5799	0.16891	0.649665	0.861736	FALSE	Additivity
TraesCS7A02G002700	135.805	44.7299	1.5681	1.94e-05	0.00019196	UP	82.702	130.763	-0.629683	0.0394085	0.141496	FALSE	78.5688	41.8965	0.795698	0.0107936	0.0683713	FALSE	Additivity
TraesCS2A02G534400	110.932	54.9003	1.00345	5.38e-05	0.00048189	UP	92.314	106.91	-0.205633	0.372188	0.603049	FALSE	87.698	51.4245	0.711179	0.00425605	0.0330953	FALSE	Additivity
TraesCS3B02G352300	144.682	42.6904	1.66706	0.0016888	0.00986922	UP	81.0345	138.863	-0.685565	0.142242	0.335543	FALSE	76.9724	39.9785	0.857018	0.00135072	0.0131049	FALSE	Additivity
novel.5471	122.714	48.5432	1.31357	3.95e-06	4.54e-05	UP	59.3467	118.283	-0.961932	0.000180325	0.00214841	FALSE	56.382	45.4558	0.273021	0.351657	0.660342	FALSE	Additivity
TraesCS5D02G373800	128.874	44.3429	1.49759	0.000142026	0.00115387	UP	61.5996	123.967	-0.932653	0.0148208	0.0702441	FALSE	58.5216	41.5308	0.431848	0.172476	0.451056	FALSE	Additivity
novel.7496	125.168	52.6589	1.20569	0.00548615	0.0264228	UP	59.7031	120.284	-0.925958	0.020629	0.0893835	FALSE	56.7204	49.3149	0.183027	0.516074	0.783172	FALSE	Additivity
TraesCS5B02G125000	112.31	29.4321	1.90306	1.72e-11	4.42e-10	UP	57.8812	108.292	-0.863244	0.00377056	0.024921	FALSE	54.9849	27.5697	0.856967	0.00787936	0.0537069	FALSE	Additivity
TraesCS2A02G568200	115.162	35.4932	1.67227	1e-09	2.04e-08	UP	62.4015	111.049	-0.804688	0.00198186	0.0150359	FALSE	59.2694	33.2383	0.7358	0.0133346	0.0805543	FALSE	Additivity
TraesCS1D02G356300	128.62	46.5545	1.41422	0.000946742	0.00600298	UP	61.9288	123.628	-0.919596	0.0176412	0.0798188	FALSE	58.8325	43.5954	0.382478	0.185599	0.470731	FALSE	Additivity
TraesCS2B02G512100	172.416	0	7.86699	2.07e-19	1.26e-17	UP	75.6012	166.337	-1.10978	1.02e-06	2.45e-05	DOWN	71.8142	0	4.36579	4.57e-25	7.26e-23	UP	Additivity
TraesCS2B02G567800	137.234	40.6743	1.64202	0.00431506	0.0216383	UP	52.215	131.778	-1.16982	0.0143534	0.0686367	FALSE	49.6014	38.0783	0.314827	0.358777	0.666693	FALSE	Additivity
TraesCS1B02G321900	114.428	30.8369	1.85035	1.08e-06	1.37e-05	UP	59.1611	110.282	-0.863252	0.00227976	0.016824	FALSE	56.1926	28.8834	0.820661	0.0142033	0.0845165	FALSE	Additivity
novel.11665	105.042	40.0904	1.36262	4.92e-06	5.55e-05	UP	81.8747	101.265	-0.296339	0.242988	0.467512	FALSE	77.7808	37.5408	0.93971	0.000867469	0.0090862	FALSE	Additivity
TraesCS1D02G256400	227.204	15.1411	3.7776	8.18e-19	4.69e-17	UP	41.7993	218.755	-2.26825	5.47e-13	3.7e-11	DOWN	39.7086	14.172	1.14327	0.00351746	0.0284809	UP	Additivity
TraesCS2B02G506400	160.727	2.96461	5.42476	5.64e-27	6.86e-25	UP	52.7077	155.033	-1.51027	1.26e-09	5.41e-08	DOWN	50.0642	2.77413	2.94143	3.5e-13	2.28e-11	UP	Additivity
TraesCS2B02G520500	105.599	51.4623	1.01234	0.00451255	0.0224607	UP	57.8739	101.662	-0.770048	0.0158397	0.0737386	FALSE	54.9856	48.1834	0.166758	0.591352	0.829103	FALSE	Additivity
novel.2562	104.228	51.2825	1.00893	8.29e-05	0.000710869	UP	103.011	100.442	0.0349593	0.891158	0.949939	FALSE	97.8458	48.0296	0.936875	0.000322516	0.00396098	FALSE	Additivity
novel.3469	122.505	29.7203	1.92397	0.000556258	0.00378996	UP	54.2699	118.454	-0.970213	0.0530833	0.173969	FALSE	51.5557	27.8259	0.740069	0.0332257	0.156497	FALSE	Additivity
novel.11705	170.529	0	7.74955	2.97e-18	1.61e-16	UP	24.39	164.041	-2.57032	6.16e-13	4.13e-11	DOWN	23.1666	0	2.83075	7.88e-10	3.58e-08	UP	Additivity
TraesCS5D02G452900	136.782	34.3929	1.94858	2.38e-08	3.96e-07	UP	68.9624	131.766	-0.883875	0.00656467	0.0381031	FALSE	65.5163	32.2109	0.912488	0.00180452	0.0165983	FALSE	Additivity
TraesCS3A02G023500	140.632	23.7961	2.52994	1.1e-18	6.24e-17	UP	59.8358	135.639	-1.14579	3.74e-06	7.73e-05	DOWN	56.8353	22.2882	1.18089	0.000140253	0.00194606	UP	Additivity
TraesCS5B02G128200	131.796	34.4977	1.85171	0.00012573	0.00103555	UP	62.5944	126.997	-0.919897	0.0335719	0.126607	FALSE	59.4603	32.3195	0.776272	0.0105361	0.0670729	FALSE	Additivity
TraesCS1D02G218000	136.576	36.6454	1.82196	7e-05	0.000610145	UP	60.2231	131.382	-1.01907	0.0163149	0.0753981	FALSE	57.1977	34.3303	0.61894	0.0668242	0.251172	FALSE	Additivity
TraesCS4D02G285300	142.56	37.9663	1.78902	0.00194177	0.0111092	UP	72.9373	136.801	-0.772381	0.134414	0.323971	FALSE	69.2986	35.557	0.840376	0.00720333	0.0501224	FALSE	Additivity
TraesCS4A02G180700	171.999	3.96146	5.16827	2.4e-28	3.25e-26	UP	62.287	165.809	-1.37171	1.53e-08	5.38e-07	DOWN	59.1714	3.70961	2.98536	9.7e-15	7.54e-13	UP	Additivity
TraesCS2B02G503900	107.665	46.01	1.20182	0.000265011	0.00199627	UP	58.6539	103.619	-0.779898	0.012436	0.0619024	FALSE	55.7201	43.096	0.335385	0.226097	0.525099	FALSE	Additivity
TraesCS1B02G480800	104.536	38.9891	1.40672	5.21e-07	7e-06	UP	80.6363	100.818	-0.31328	0.204112	0.42025	FALSE	76.5991	36.5248	0.966894	0.000466995	0.00539032	FALSE	Additivity
TraesCSU02G243800	86.2605	19.0201	1.98891	0.00321773	0.0169769	UP	37.1133	82.8842	-0.930602	0.106744	0.279047	FALSE	35.2651	17.8114	0.786819	0.0362764	0.166052	FALSE	Additivity
TraesCS2A02G574200	168.894	22.6205	2.8456	7.68e-19	4.41e-17	UP	71.6462	162.784	-1.15477	2.93e-07	7.92e-06	DOWN	68.0579	21.1784	1.46579	2.49e-06	5.62e-05	UP	Additivity
TraesCS2A02G574600	154.072	13.904	3.38853	7.39e-24	6.78e-22	UP	63.6036	148.441	-1.17356	3.22e-05	0.000502957	DOWN	60.4217	13.0229	1.83617	1.07e-07	3.34e-06	UP	Additivity
novel.9071	121.594	37.3724	1.65162	8.06e-05	0.000692879	UP	74.3085	117.011	-0.620565	0.0512988	0.169879	FALSE	70.5952	34.9984	0.866604	0.0090146	0.0595486	FALSE	Additivity
TraesCS1B02G093800	100.344	47.0968	1.06718	0.00128464	0.00781545	UP	63.7381	96.6265	-0.567424	0.0832892	0.236482	FALSE	60.5414	44.1175	0.402977	0.174099	0.453448	FALSE	Additivity
TraesCS4B02G102300	118.992	55.3598	1.08622	8.66e-05	0.000739108	UP	70.4825	114.589	-0.67129	0.020207	0.088078	FALSE	66.9618	51.8484	0.332023	0.229955	0.529796	FALSE	Additivity
TraesCS6D02G124700	165.218	46.3707	1.70319	0.00510289	0.0248867	UP	56.4973	158.567	-1.28596	0.00972161	0.0514656	FALSE	53.6726	43.4013	0.254862	0.46022	0.746456	FALSE	Additivity
TraesCS4A02G263500	146.588	69.2514	1.05268	0.00610984	0.0288847	UP	69.4732	141.648	-0.964733	0.00586795	0.0349113	FALSE	65.9961	64.8448	0.0212226	0.935948	0.981385	FALSE	Additivity
TraesCS7D02G198500	100.682	37.1937	1.39196	0.000748876	0.0049066	UP	41.6283	97.3341	-1.09475	0.0148657	0.0704076	FALSE	39.5332	34.8424	0.146787	0.686229	0.880007	FALSE	Additivity
TraesCS2A02G164300	125.217	60.806	1.01689	0.00490564	0.02409	UP	74.4084	120.477	-0.658135	0.0410268	0.145374	FALSE	70.6902	56.9366	0.281412	0.315239	0.625988	FALSE	Additivity
TraesCS5D02G481000	216.741	17.5662	3.56061	2.93e-24	2.81e-22	UP	43.2213	208.888	-2.17305	1.89e-13	1.34e-11	DOWN	41.0595	16.4573	1.06206	0.00442226	0.0341397	UP	Additivity
TraesCS2B02G237000	258.261	1.76945	6.23677	7.87e-16	3.27e-14	UP	28.1596	247.594	-2.57811	3e-06	6.36e-05	DOWN	26.7577	1.65929	2.30711	3.02e-07	8.56e-06	UP	Additivity
TraesCS2B02G190200	134.429	40.0278	1.68048	0.000357728	0.00259594	UP	79.0925	129.372	-0.674874	0.0300484	0.116989	FALSE	75.1356	37.4853	0.848383	0.0129358	0.0786745	FALSE	Additivity
novel.11760	155.925	0	7.66797	6.77e-18	3.54e-16	UP	37.5588	150.547	-1.89492	7.34e-09	2.74e-07	DOWN	35.681	0	3.41369	2.55e-14	1.9e-12	UP	Additivity
novel.11003	178.164	5.43275	4.85102	8.8e-30	1.32e-27	UP	73.4773	171.809	-1.19491	1.65e-07	4.74e-06	DOWN	69.7931	5.09151	2.9651	8.88e-16	7.43e-14	UP	Additivity
TraesCS2A02G345900	142.031	7.55331	4.01062	2.41e-14	8.54e-13	UP	40.0355	136.561	-1.60329	0.000150032	0.00184531	DOWN	38.0311	7.0722	1.84449	2.67e-06	5.98e-05	UP	Additivity
novel.1206	134.176	36.5999	1.83786	1.62e-08	2.78e-07	UP	70.1897	129.429	-0.858806	0.000312412	0.00337481	FALSE	66.6737	34.2929	0.842631	0.00550963	0.0406415	FALSE	Additivity
novel.1013	120.232	48.7774	1.27387	4.38e-05	0.000400236	UP	65.0892	115.869	-0.80193	0.00274884	0.0194263	FALSE	61.836	45.6886	0.385692	0.182094	0.465286	FALSE	Additivity
TraesCSU02G101700	173.485	50.8634	1.69595	0.000366569	0.00265339	UP	75.8031	166.785	-1.03566	0.0123253	0.0614779	FALSE	72.0114	47.6233	0.530878	0.0702401	0.259299	FALSE	Additivity
TraesCS3A02G038800	99.5555	45.4308	1.10372	0.00116854	0.00720073	UP	52.5969	95.9013	-0.822588	0.00932106	0.0499095	FALSE	49.9626	42.5502	0.200792	0.503788	0.775527	FALSE	Additivity
TraesCS1A02G280400	119.27	56.8275	1.03885	0.00895549	0.0395084	UP	55.6116	114.707	-0.970405	0.0091022	0.0490215	FALSE	52.822	53.2364	-0.00911715	0.973921	0.991468	FALSE	Additivity
TraesCS7B02G227000	110.154	33.5094	1.65624	0.000178254	0.00141085	UP	64.7092	105.881	-0.65714	0.082608	0.23513	FALSE	61.4752	31.3793	0.854653	0.00509959	0.0382527	FALSE	Additivity
TraesCS1A02G254100	103.501	42.9665	1.25001	1.18e-05	0.000122442	UP	72.6809	99.6838	-0.440153	0.0867251	0.242843	FALSE	69.0443	40.2456	0.709552	0.00789423	0.0537881	FALSE	Additivity
TraesCS3D02G048000	143.432	24.5022	2.44332	4.75e-07	6.44e-06	UP	57.301	137.812	-1.16039	0.00375666	0.0248423	DOWN	54.4339	22.953	1.07333	0.00106301	0.0107706	UP	Additivity
TraesCS7B02G081700	133.146	52.9915	1.27617	0.00601132	0.0284967	UP	79.1453	127.977	-0.631242	0.126403	0.311789	FALSE	75.1771	49.6198	0.536789	0.061278	0.237123	FALSE	Additivity
TraesCS4A02G404000	106.042	51.2	1.03128	0.0016087	0.00947308	UP	73.3483	102.288	-0.448755	0.209584	0.427289	FALSE	69.6703	47.9594	0.476625	0.111575	0.347943	FALSE	Additivity
TraesCS1B02G022100	160.797	0	7.78052	6.98e-19	4.03e-17	UP	60.4541	155.078	-1.31464	3.27e-07	8.73e-06	DOWN	57.4271	0	4.01813	1.66e-20	1.99e-18	UP	Additivity
TraesCS3D02G437000	111.281	51.4737	1.09639	0.000255649	0.0019345	UP	61.5415	107.161	-0.766793	0.00735292	0.0415733	FALSE	58.4593	48.2212	0.2519	0.376259	0.680902	FALSE	Additivity
novel.2639	114.11	45.5467	1.28971	0.000336278	0.00245917	UP	91.2539	110.133	-0.263449	0.296081	0.526419	FALSE	86.689	42.6685	0.900737	0.00236689	0.0206662	FALSE	Additivity
TraesCS2B02G421600	157.474	12.6694	3.55187	7.2e-24	6.63e-22	UP	71.5517	151.757	-1.0508	2.7e-05	0.00043411	DOWN	67.975	11.8699	2.13354	1.12e-10	5.62e-09	UP	Additivity
TraesCS3A02G441000	132.402	4.53327	4.53894	2.79e-14	9.79e-13	UP	26.0721	127.284	-2.03602	6.65e-06	0.000127998	DOWN	24.7682	4.24877	1.7098	7.75e-05	0.00117751	UP	Additivity
novel.11980	138.995	2.78229	5.3457	3.63e-24	3.44e-22	UP	56.2172	134.064	-1.208	9.72e-06	0.000178301	DOWN	53.4002	2.60591	3.14447	2.63e-15	2.13e-13	UP	Additivity
TraesCS2D02G457300	109.962	50.6246	1.09854	0.00122802	0.00751825	UP	77.2815	105.895	-0.433684	0.144907	0.339488	FALSE	73.4133	47.4172	0.574968	0.0357194	0.164381	FALSE	Additivity
TraesCS1A02G005600	102.42	42.4921	1.25092	4.97e-06	5.59e-05	UP	66.4476	98.6708	-0.547554	0.0477577	0.161564	FALSE	63.13	39.7991	0.596308	0.0366179	0.167215	FALSE	Additivity
novel.594	148.557	0	7.66579	4.01e-18	2.14e-16	UP	57.4046	143.376	-1.2636	2.18e-05	0.000360868	DOWN	54.5209	0	3.89987	4.51e-19	4.84e-17	UP	Additivity
novel.1052	118.727	45.4383	1.35328	8.23e-05	0.000706986	UP	75.8886	114.631	-0.566779	0.0691512	0.20838	FALSE	72.0838	42.566	0.663339	0.0301476	0.146194	FALSE	Additivity
TraesCS6A02G323900	115.775	24.8739	2.06239	0.000669661	0.00445863	UP	65.4347	111.799	-0.738038	0.0147144	0.0698972	FALSE	62.1656	23.268	1.02373	0.0139009	0.083141	FALSE	Additivity
TraesCS5D02G124300	148.712	4.09579	4.96622	3.96e-27	4.92e-25	UP	62.3106	143.488	-1.16384	7.76e-06	0.000146321	DOWN	59.1872	3.83521	2.99897	3.95e-15	3.14e-13	UP	Additivity
TraesCS6D02G033500	195.508	17.4688	3.26204	2.43e-08	4.05e-07	UP	42.2902	187.718	-1.84639	0.000253674	0.00283977	DOWN	40.1667	16.3646	1.0517	0.0041933	0.0327087	UP	Additivity
novel.9167	176.201	0	7.86246	3.07e-19	1.84e-17	UP	75.2521	169.854	-1.13012	4.58e-05	0.000681547	DOWN	71.4773	0	4.30829	3.81e-24	5.71e-22	UP	Additivity
TraesCS2B02G306300	106.516	37.9699	1.45957	4.99e-07	6.73e-06	UP	77.214	102.716	-0.397901	0.14247	0.3359	FALSE	73.3358	35.5601	0.919701	0.00190573	0.0173386	FALSE	Additivity
TraesCS5B02G204900	262.948	15.8582	3.73799	3.63e-09	6.87e-08	UP	63.0543	252.214	-1.69775	0.00107718	0.00920015	DOWN	59.8924	14.8465	1.67561	1.3e-06	3.15e-05	UP	Additivity
TraesCS6D02G359100	99.4949	45.1845	1.11069	0.002056	0.0116549	UP	52.566	95.7797	-0.815529	0.0150894	0.0711927	FALSE	49.9365	42.3282	0.212135	0.467768	0.751386	FALSE	Additivity
TraesCS4D02G219400	115.927	48.3352	1.22691	0.00238923	0.0132468	UP	85.6189	111.53	-0.349464	0.37854	0.608824	FALSE	81.3557	45.2741	0.73435	0.0216385	0.115567	FALSE	Additivity
TraesCS5D02G342700	167.608	2.52357	5.35407	8.65e-13	2.59e-11	UP	3.20764	160.835	-4.39501	NA	1	FALSE	3.04821	2.36667	0.12354	0.776182	0.920425	FALSE	Additivity
novel.4519	104.708	43.0983	1.26737	1.95e-06	2.36e-05	UP	87.1679	100.943	-0.206128	0.397259	0.626396	FALSE	82.7939	40.3659	0.942895	0.00046142	0.00533444	FALSE	Additivity
novel.2274	181.55	0	7.82224	1.18e-18	6.62e-17	UP	69.8499	175.343	-1.20641	0.00390389	0.0255766	DOWN	66.3782	0	3.91164	7.66e-19	8.08e-17	UP	Additivity
TraesCS6D02G295500	101.492	11.1662	2.82948	0.000142552	0.0011568	UP	21.0079	98.454	-1.59959	NA	1	FALSE	19.9555	10.4657	0.496969	0.285059	0.594697	FALSE	Additivity
TraesCS5D02G039900	172.133	13.41	3.39385	1.29e-07	1.93e-06	UP	45.3579	165.11	-1.58115	0.00235109	0.0172113	DOWN	43.092	12.5622	1.41024	0.000205583	0.00270426	UP	Additivity
novel.5588	95.6038	37.5843	1.31018	0.0002991	0.00222167	UP	55.0554	92.1199	-0.708709	0.0178582	0.0804895	FALSE	52.3001	35.2112	0.483766	0.142499	0.403311	FALSE	Additivity
TraesCS5B02G209100	167.696	7.41043	4.32275	3.54e-19	2.11e-17	UP	40.7773	161.523	-1.86759	4.92e-08	1.58e-06	DOWN	38.738	6.94213	1.91227	9.22e-07	2.32e-05	UP	Additivity
TraesCS3D02G437300	159.27	20.9114	2.80553	3.72e-09	7.02e-08	UP	58.4904	153.115	-1.24005	0.00556167	0.0335179	DOWN	55.5683	19.579	1.21238	0.000979788	0.0100785	UP	Additivity
TraesCS2B02G409300	91.4051	36.5629	1.27812	0.0031091	0.0165064	UP	57.9557	88.0947	-0.536498	0.240794	0.464989	FALSE	55.0463	34.2509	0.568105	0.106645	0.338577	FALSE	Additivity
novel.2559	186.396	2.10706	6.06741	5.33e-27	6.52e-25	UP	46.0235	179.756	-1.86581	3.78e-09	1.49e-07	DOWN	43.7285	1.97483	2.94198	3.59e-12	2.12e-10	UP	Additivity
novel.3484	316.772	1.03381	6.86477	1.04e-16	4.72e-15	UP	20.3714	303.769	-3.06807	1.83e-07	5.21e-06	DOWN	19.3512	0.96834	2.20392	1.55e-06	3.69e-05	UP	Additivity
TraesCS7B02G433400	128.282	41.5777	1.54412	0.00263673	0.0143653	UP	70.2406	123.223	-0.722074	0.110592	0.285727	FALSE	66.7236	38.9339	0.695125	0.0135436	0.0815865	FALSE	Additivity
novel.9743	168.356	9.08002	3.91185	1.86e-10	4.2e-09	UP	43.105	161.608	-1.61662	0.00187999	0.0144091	DOWN	40.9567	8.5034	1.67098	4.24e-05	0.000700678	UP	Additivity
novel.4728	78.4789	35.7484	1.10737	0.00122763	0.00751642	UP	76.6504	75.6496	0.0184868	0.939686	0.973275	FALSE	72.8123	33.4928	0.988975	0.000861635	0.0090342	FALSE	Additivity
TraesCS1D02G367800	177.137	4.72551	4.60593	1.94e-09	3.79e-08	UP	23.6172	169.956	-2.33502	2.56e-05	0.000415299	DOWN	22.4358	4.42895	1.49361	0.000811746	0.00859377	UP	Additivity
TraesCS7D02G174100	147.86	36.7018	1.89073	0.000756704	0.00495009	UP	56.7047	142.086	-1.17851	0.00947722	0.0505637	FALSE	53.8774	34.3498	0.513181	0.176423	0.456723	FALSE	Additivity
TraesCS6A02G142300	171.312	13.001	3.57649	4.52e-14	1.56e-12	UP	67.575	164.839	-1.20774	0.000489891	0.00488548	DOWN	64.1902	12.1862	1.88922	6.6e-07	1.73e-05	UP	Additivity
novel.10196	156.661	7.22673	4.2224	1.82e-19	1.12e-17	UP	68.1076	151.168	-1.11472	1.17e-05	0.000208272	DOWN	64.694	6.76642	2.51508	2.8e-11	1.49e-09	UP	Additivity
TraesCS3B02G131000	99.1917	11.7046	2.7487	0.000177625	0.00140614	UP	26.3158	96.2529	-1.00592	0.164494	0.367832	FALSE	25.0003	10.9659	0.651828	0.159582	0.431338	FALSE	Additivity
novel.11076	156.78	7.26867	4.18852	2.22e-16	9.72e-15	UP	34.6676	151.409	-1.93197	3.79e-06	7.84e-05	DOWN	32.9411	6.80986	1.47952	0.000765152	0.00819134	UP	Additivity
TraesCS6A02G020100	149.716	0	7.62846	1.02e-17	5.23e-16	UP	62.2688	144.13	-1.15291	0.000181033	0.00215418	DOWN	59.1567	0	4.06287	4.76e-21	5.91e-19	UP	Additivity
TraesCS6B02G060800	153.642	4.89185	4.69152	2.31e-17	1.12e-15	UP	44.025	147.889	-1.62448	1.21e-05	0.000215414	DOWN	41.8186	4.58603	2.30549	1.73e-08	6.33e-07	UP	Additivity
TraesCS3B02G531500	120.981	47.5328	1.31722	0.000186935	0.00147088	UP	70.4716	116.804	-0.695984	0.0218692	0.0933811	FALSE	66.9486	44.5052	0.52541	0.0674632	0.252795	FALSE	Additivity
TraesCS4B02G173700	91.9786	31.7261	1.44217	0.0103285	0.0443127	UP	59.3885	88.879	-0.542957	0.137074	0.327644	FALSE	56.419	29.6861	0.721108	0.0607026	0.235691	FALSE	Additivity
TraesCS1B02G350600	108.937	50.4014	1.07853	0.00826071	0.0369907	UP	53.577	104.77	-0.897302	0.0162849	0.0752964	FALSE	50.9048	47.1941	0.0962676	0.764546	0.915593	FALSE	Additivity
TraesCS7D02G153300	107.991	35.996	1.56029	7.39e-07	9.66e-06	UP	62.2743	104.01	-0.712205	0.00878053	0.0477179	FALSE	59.1556	33.7131	0.723118	0.0144134	0.0853913	FALSE	Additivity
TraesCS5B02G301500	102.299	49.1878	1.02921	0.00772033	0.034998	UP	61.1942	98.4262	-0.647979	0.047034	0.159855	FALSE	58.1336	46.0628	0.301245	0.307134	0.617674	FALSE	Additivity
TraesCS7D02G519900	106.155	43.468	1.27171	1.04e-06	1.32e-05	UP	72.0862	102.377	-0.49063	0.0556632	0.179625	FALSE	68.4749	40.7129	0.675837	0.0143806	0.0852536	FALSE	Additivity
TraesCS5A02G072500	107.096	29.2437	1.77536	0.000990642	0.00623618	UP	64.7328	102.894	-0.604793	0.153677	0.35219	FALSE	61.4932	27.3931	0.983474	0.00434587	0.0336749	FALSE	Additivity
TraesCS1D02G296500	158.931	16.1379	2.85221	0.000439056	0.00309292	UP	20.3296	152.593	-1.56699	0.0299632	0.116717	FALSE	19.312	15.1074	0.244377	0.571629	0.817707	FALSE	Additivity
TraesCS5D02G413200	149.497	8.9457	3.889	5.12e-16	2.17e-14	UP	37.7825	143.738	-1.74396	3.95e-05	0.000598253	DOWN	35.9024	8.3778	1.57805	7.84e-05	0.00118851	UP	Additivity
TraesCS5A02G159900	110.977	32.7713	1.67804	0.000596049	0.00402448	UP	56.5573	106.631	-0.838152	0.0362384	0.13376	FALSE	53.7265	30.7014	0.689637	0.0326609	0.154463	FALSE	Additivity
TraesCS1A02G221000	151.364	7.23666	4.25364	3.75e-25	3.88e-23	UP	60.0741	145.939	-1.23258	6.99e-06	0.000133781	DOWN	57.0706	6.77838	2.48487	4.59e-12	2.69e-10	UP	Additivity
TraesCS3B02G357500	165.427	45.4403	1.72416	0.00572346	0.0273755	UP	57.9248	158.795	-1.25795	0.0112108	0.0573354	FALSE	55.0268	42.5249	0.299938	0.409719	0.709169	FALSE	Additivity
TraesCS1B02G101600	118	41.653	1.48663	1.2e-08	2.1e-07	UP	62.7179	113.797	-0.836292	0.00045598	0.00461357	FALSE	59.5755	39.0163	0.553081	0.044737	0.191968	FALSE	Additivity
TraesCS7B02G053000	105.793	46.4375	1.1683	0.000195695	0.00153141	UP	75.9721	102.042	-0.408793	0.153973	0.352552	FALSE	72.1623	43.4884	0.661763	0.0156851	0.0909993	FALSE	Additivity
novel.10022	103.044	29.3237	1.78298	2.62e-08	4.34e-07	UP	55.9044	99.3504	-0.796506	0.00526753	0.0321695	FALSE	53.1014	27.4672	0.840356	0.00534522	0.0397226	FALSE	Additivity
TraesCS6B02G388000	106.626	46.5165	1.17301	0.00021448	0.00166106	UP	67.2603	102.638	-0.583873	0.0410598	0.145459	FALSE	63.8953	43.5739	0.499349	0.0671572	0.251974	FALSE	Additivity
TraesCS7D02G507400	90.0849	39.2847	1.17902	0.000206172	0.00160464	UP	46.5289	86.9731	-0.860089	0.00545337	0.0330298	FALSE	44.1983	36.7969	0.235954	0.429357	0.72468	FALSE	Additivity
TraesCS5D02G513000	203.845	6.16839	4.81935	3.88e-23	3.35e-21	UP	29.6398	196.459	-2.56864	3.33e-14	2.57e-12	DOWN	28.1578	5.78246	1.52822	0.000437242	0.00510275	UP	Additivity
TraesCS4D02G084000	108.539	39.4411	1.41967	0.000240134	0.00183345	UP	62.6343	104.404	-0.692042	0.044557	0.15388	FALSE	59.497	36.9328	0.611347	0.0369774	0.168399	FALSE	Additivity
TraesCS7B02G343600	89.9871	44.0927	1.01524	0.000729874	0.00479797	UP	68.2312	86.8244	-0.332423	0.281941	0.511243	FALSE	64.8027	41.2961	0.578443	0.0485804	0.202824	FALSE	Additivity
TraesCS1A02G140700	100.864	39.8452	1.29982	0.000651025	0.00435222	UP	65.5782	97.2461	-0.539898	0.0895408	0.248103	FALSE	62.2915	37.3166	0.649538	0.0275885	0.137717	FALSE	Additivity
TraesCS3D02G534000	107.177	34.2106	1.62531	7.75e-08	1.2e-06	UP	65.1928	103.425	-0.644651	0.0129648	0.0637924	FALSE	61.9274	32.0427	0.85453	0.00273618	0.0232436	FALSE	Additivity
TraesCS2A02G491500	223.805	11.1416	3.9448	6.6e-09	1.2e-07	UP	33.9293	214.662	-2.26358	1.13e-05	0.000203376	DOWN	32.2349	10.4409	1.16939	0.00547331	0.0404597	UP	Additivity
TraesCS6D02G293600	116.58	49.6843	1.19321	0.0029872	0.0159529	UP	61.2214	112.143	-0.807414	0.0344067	0.128931	FALSE	58.1611	46.5288	0.287673	0.314787	0.625398	FALSE	Additivity
TraesCS5D02G441800	201.677	32.9166	2.34442	0.00121191	0.00743551	UP	71.3464	193.255	-1.15956	NA	1	FALSE	67.786	30.8092	0.883711	0.0229658	0.120451	FALSE	Additivity
TraesCS1A02G239600	81.8333	39.8157	1.01389	0.0062036	0.0292548	UP	77.756	78.9201	-0.0207936	0.946688	0.976382	FALSE	73.8636	37.2812	0.880832	0.00220976	0.0195618	FALSE	Additivity
TraesCS2A02G358400	153.376	37.6368	1.84526	0.00640588	0.0300401	UP	67.2149	147.231	-0.989799	0.0389527	0.140429	FALSE	63.8597	35.2087	0.632736	0.122183	0.368154	FALSE	Additivity
TraesCS4B02G326800	129.148	15.3827	2.95826	1.17e-10	2.71e-09	UP	45.7743	124.167	-1.33746	0.00031043	0.00335824	DOWN	43.4865	14.4115	1.32298	0.000179332	0.00240617	UP	Additivity
TraesCS7D02G183900	90.7689	39.7037	1.16886	0.000815091	0.00528218	UP	54.8262	87.4641	-0.629342	0.0808852	0.231704	FALSE	52.0733	37.194	0.422097	0.185111	0.469887	FALSE	Additivity
novel.9403	161.784	0	7.71655	3.43e-18	1.85e-16	UP	59.2795	156.113	-1.31164	0.000156232	0.00190686	DOWN	56.3156	0	3.90535	4.51e-19	4.84e-17	UP	Additivity
TraesCS2D02G255700	115.383	43.6417	1.35389	0.00178221	0.010341	UP	60.6685	110.893	-0.795669	0.0497139	0.166321	FALSE	57.6223	40.8766	0.443071	0.122117	0.368059	FALSE	Additivity
TraesCS1D02G388100	132.293	8.80781	3.72892	4.76e-13	1.47e-11	UP	56.2445	127.606	-1.14761	2.97e-06	6.31e-05	DOWN	53.4277	8.2583	2.01272	5.48e-07	1.46e-05	UP	Additivity
TraesCS3B02G125500	91.5259	34.9747	1.35317	0.000469385	0.00327913	UP	75.6414	88.1771	-0.20625	0.559533	0.754478	FALSE	71.8664	32.7712	0.973311	0.00292906	0.0246064	FALSE	Additivity
TraesCS2B02G007800	98.2914	43.5998	1.15167	0.000240288	0.00183429	UP	75.8358	94.6794	-0.303828	0.331947	0.563558	FALSE	72.0488	40.8332	0.732975	0.0106018	0.067385	FALSE	Additivity
TraesCS5A02G433300	209.968	6.63285	4.46486	5.9e-10	1.25e-08	UP	36.4369	201.413	-2.08765	6.31e-05	0.000895678	DOWN	34.6176	6.20774	1.7125	6.02e-05	0.000946548	UP	Additivity
TraesCS3D02G124000	97.1727	40.1004	1.23855	0.00188302	0.0108192	UP	67.4402	93.8686	-0.439341	0.267325	0.495434	FALSE	64.0506	37.562	0.661342	0.0390838	0.174844	FALSE	Additivity
TraesCS2A02G559300	121.306	17.1692	2.71419	1.95e-09	3.8e-08	UP	55.1425	116.798	-1.03118	0.000798312	0.00723844	DOWN	52.3837	16.0705	1.38631	0.000125529	0.00177595	UP	Additivity
TraesCS1A02G414600	100.303	32.1728	1.58991	0.000318369	0.00234324	UP	52.9605	96.604	-0.80787	0.0268769	0.108196	FALSE	50.3178	30.1511	0.587082	0.124468	0.372029	FALSE	Additivity
novel.10995	113.803	48.7394	1.18074	0.00630001	0.0296423	UP	54.6917	109.366	-0.914561	0.0232786	0.097588	FALSE	51.9601	45.6579	0.167577	0.561424	0.811433	FALSE	Additivity
TraesCS5B02G010100	142.421	0	7.61894	7.1e-18	3.7e-16	UP	44.2321	137.245	-1.51665	5.35e-05	0.000779262	DOWN	42.0036	0	3.35108	1.41e-13	9.68e-12	UP	Additivity
TraesCS1A02G176200	100.547	44.4328	1.16618	8.22e-06	8.79e-05	UP	68.2151	96.9319	-0.487268	0.0744913	0.219033	FALSE	64.8104	41.6169	0.573049	0.0467012	0.197387	FALSE	Additivity
TraesCS2B02G371400	110.004	50.9289	1.07943	0.00482738	0.0237674	UP	67.3457	105.776	-0.610207	0.0810144	0.231933	FALSE	63.972	47.7029	0.385	0.143123	0.404329	FALSE	Additivity
TraesCS3A02G466700	144.37	22.8596	2.6236	1.59e-18	8.85e-17	UP	52.5551	139.194	-1.36032	7.52e-08	2.32e-06	DOWN	49.9277	21.4126	1.05782	0.000982798	0.0100994	UP	Additivity
TraesCS2A02G589900	145.752	12.1506	3.43938	2.41e-14	8.54e-13	UP	57.9956	140.259	-1.20355	0.000271045	0.00300109	DOWN	55.0939	11.3747	1.8704	8.92e-08	2.83e-06	UP	Additivity
TraesCS1B02G341600	91.9472	8.36784	3.24702	1.62e-08	2.78e-07	UP	24.9938	88.3889	-1.59091	0.000951853	0.00832041	DOWN	23.7444	7.83945	1.16766	0.00476414	0.0362787	UP	Additivity
novel.10746	124.844	25.0964	2.15701	0.00042135	0.00298763	UP	67.6748	120.449	-0.784555	0.0198082	0.0867364	FALSE	64.2939	23.5306	1.03271	0.0146188	0.0863065	FALSE	Additivity
TraesCS5D02G170400	80.8257	36.9584	1.1017	0.00213975	0.0120638	UP	79.1344	77.8894	0.0225699	0.931827	0.969353	FALSE	75.1683	34.6302	0.976545	0.0015879	0.014971	FALSE	Additivity
TraesCS6B02G380900	192.082	0	7.87631	6.49e-19	3.76e-17	UP	18.9622	184.72	-2.93731	3.29e-11	1.82e-09	DOWN	18.0096	0	2.27331	1.08e-06	2.67e-05	UP	Additivity
TraesCS7B02G465100	93.4861	41.4632	1.15828	0.000113233	0.000943831	UP	66.7855	90.2064	-0.418225	0.137875	0.328813	FALSE	63.4338	38.8322	0.630537	0.0320983	0.152699	FALSE	Additivity
TraesCS3D02G361800	172.862	21.7974	2.67691	0.000222214	0.00171219	UP	46.3853	165.558	-1.44327	0.0151123	0.0712561	FALSE	44.0702	20.4067	0.887094	0.0179995	0.100681	FALSE	Additivity
TraesCS6A02G179100	165.571	0	7.76508	1.46e-18	8.15e-17	UP	53.3187	159.7	-1.5151	2.36e-07	6.53e-06	DOWN	50.6522	0	3.88911	4.29e-19	4.62e-17	UP	Additivity
TraesCSU02G030800	143.776	0	7.64991	3.88e-18	2.07e-16	UP	48.6564	138.606	-1.45141	2.15e-07	5.99e-06	DOWN	46.218	0	3.6815	8.99e-17	8.12e-15	UP	Additivity
TraesCS2B02G266900	111.219	51.4982	1.07596	0.00880299	0.0389824	UP	54.4534	106.955	-0.896453	0.0220438	0.0938204	FALSE	51.7227	48.2368	0.0908919	0.746152	0.908196	FALSE	Additivity
novel.9196	141.37	16.4066	2.95605	5.73e-09	1.05e-07	UP	56.1736	135.851	-1.14653	0.00836108	0.0458913	DOWN	53.3606	15.3678	1.52533	3.97e-06	8.55e-05	UP	Additivity
TraesCS3D02G457600	129.712	40.046	1.61813	0.000923482	0.005877	UP	60.0105	124.646	-0.952907	0.0255697	0.104511	FALSE	57.0115	37.4921	0.518331	0.106813	0.338818	FALSE	Additivity
TraesCS3A02G471900	169.82	3.23824	5.38509	3.49e-21	2.53e-19	UP	22.1516	163.384	-2.6836	1.95e-13	1.38e-11	DOWN	21.0453	3.03591	1.72668	0.000117342	0.00167641	UP	Additivity
TraesCS7A02G382500	72.7782	26.3701	1.42959	5.19e-05	0.000466345	UP	41.1665	70.0618	-0.728868	0.0191325	0.0845339	FALSE	39.1051	24.7028	0.570176	0.0770313	0.275616	FALSE	Additivity
novel.8640	101.756	46.6668	1.09682	0.00215916	0.0121543	UP	71.9681	98.1216	-0.42758	0.151129	0.348571	FALSE	68.3674	43.7198	0.574374	0.0454015	0.193941	FALSE	Additivity
TraesCS1D02G173800	123.21	59.7634	1.0176	0.00261358	0.0142597	UP	52.5969	118.723	-1.0643	0.011876	0.0598432	FALSE	49.9539	55.9541	-0.131483	0.728308	0.899617	FALSE	Additivity
TraesCS3D02G457800	101.016	38.8597	1.34743	0.000241541	0.00184284	UP	53.6188	97.1914	-0.808537	0.015524	0.07268	FALSE	50.9375	36.4006	0.431025	0.156472	0.426528	FALSE	Additivity
TraesCS6B02G260900	102.899	27.9583	1.8105	6.07e-05	0.000535992	UP	51.0985	99.0139	-0.876611	0.026458	0.107056	FALSE	48.5521	26.1733	0.707688	0.0611061	0.236749	FALSE	Additivity
TraesCS1D02G185900	112.636	51.1136	1.10685	0.005985	0.0283995	UP	63.6508	108.37	-0.725708	0.0258647	0.105349	FALSE	60.4686	47.8581	0.297437	0.334169	0.644746	FALSE	Additivity
TraesCS6D02G333600	140.847	4.5123	4.63912	2.23e-15	8.87e-14	UP	33.2983	135.58	-1.76659	0.000260961	0.00290446	DOWN	31.6252	4.22705	1.95109	5.94e-06	0.000122149	UP	Additivity
TraesCS5A02G540100	135.434	8.55265	3.85781	9.74e-21	6.76e-19	UP	53.4368	130.727	-1.23412	3.83e-05	0.000583337	DOWN	50.7598	8.01296	2.13849	4.36e-09	1.77e-07	UP	Additivity
TraesCS2A02G255300	122.587	45.8582	1.35918	0.00394338	0.0201029	UP	53.6388	117.8	-1.03726	0.0105147	0.0546179	FALSE	50.9569	42.9334	0.214776	0.491727	0.767392	FALSE	Additivity
TraesCS1A02G422800	103.919	38.2769	1.39508	0.000879046	0.00563301	UP	53.0059	99.9065	-0.844088	0.0282931	0.112142	FALSE	50.3556	35.8609	0.428948	0.169055	0.445923	FALSE	Additivity
TraesCS3B02G172400	158.041	14.6077	3.37322	6.72e-23	5.6e-21	UP	47.0872	152.238	-1.60009	1.05e-06	2.52e-05	DOWN	44.7427	13.6824	1.36534	0.000264558	0.00334436	UP	Additivity
novel.10810	111.733	38.1781	1.50838	1.99e-05	0.000196334	UP	59.7849	107.649	-0.814006	0.00422418	0.027145	FALSE	56.792	35.7607	0.581919	0.0544278	0.219169	FALSE	Additivity
TraesCS2D02G321900	96.2551	44.3195	1.09038	0.0040606	0.0205794	UP	52.5569	92.8176	-0.764772	0.0359845	0.133112	FALSE	49.928	41.513	0.239159	0.406593	0.706159	FALSE	Additivity
TraesCS1D02G350400	116.248	31.188	1.84815	2.44e-06	2.91e-05	UP	54.0207	111.904	-0.97775	0.00779464	0.0434833	FALSE	51.3138	29.2139	0.704952	0.0281473	0.139748	FALSE	Additivity
TraesCS2D02G239300	147.251	0.656749	6.72644	1.26e-20	8.63e-19	UP	65.8129	141.898	-1.0663	0.000108261	0.0014103	DOWN	62.5217	0.614648	3.92996	3.94e-21	4.93e-19	UP	Additivity
TraesCS6B02G164000	99.6542	37.9613	1.35866	0.000140882	0.00114513	UP	54.2608	95.9714	-0.768488	0.0312146	0.120229	FALSE	51.5538	35.5557	0.46907	0.127646	0.377572	FALSE	Additivity
TraesCS7B02G388600	96.727	44.0618	1.11313	0.00021604	0.00167097	UP	53.3242	93.1644	-0.772809	0.0058505	0.0348324	FALSE	50.6577	41.2624	0.262885	0.360902	0.668616	FALSE	Additivity
TraesCS5A02G427600	112.913	36.2153	1.5814	0.000402153	0.00287148	UP	66.2692	108.741	-0.659269	0.0884909	0.246077	FALSE	62.9508	33.9142	0.798225	0.00575851	0.0420765	FALSE	Additivity
TraesCS5A02G411600	152.558	34.739	2.00883	0.000334368	0.00244736	UP	59.4285	146.56	-1.1517	0.01299	0.063886	FALSE	56.4535	32.5217	0.683048	0.0358687	0.164801	FALSE	Additivity
novel.5154	78.8198	37.4104	1.04678	0.00540359	0.0260977	UP	70.8807	75.8933	-0.0929253	0.765041	0.882886	FALSE	67.3308	35.029	0.838861	0.00404069	0.0317703	FALSE	Additivity
TraesCS5A02G409700	113.655	25.531	2.0585	3.88e-05	0.00035834	UP	53.6515	109.256	-0.934121	0.0236903	0.0988577	FALSE	50.9727	23.9108	0.907542	0.0102521	0.065719	FALSE	Additivity
TraesCS1B02G198100	117.584	45.5675	1.33659	0.000252777	0.00191714	UP	62.5199	113.414	-0.824762	0.00353198	0.0236383	FALSE	59.3968	42.6627	0.411758	0.205175	0.497976	FALSE	Additivity
TraesCS4B02G085400	92.8556	16.5853	2.29682	0.000307458	0.0022736	UP	33.6801	89.1245	-1.21515	0.0139473	0.0672399	FALSE	31.9952	15.533	0.792747	0.0483058	0.202094	FALSE	Additivity
TraesCS3B02G213600	193.8	5.92316	4.44714	3.79e-09	7.13e-08	UP	21.4007	186.145	-1.39823	0.0540426	0.17621	FALSE	20.3234	5.54908	0.858056	NA	1	FALSE	Additivity
TraesCS1D02G312500	123.568	17.4664	2.71712	1.39e-09	2.78e-08	UP	55.0136	118.899	-1.04826	0.0016818	0.0132159	DOWN	52.2652	16.3685	1.35929	0.000180977	0.00242422	UP	Additivity
TraesCS3D02G421000	97.084	34.5592	1.44884	0.000163456	0.00130553	UP	55.3245	93.4947	-0.701123	0.0625068	0.194299	FALSE	52.5637	32.368	0.609474	0.0508105	0.209328	FALSE	Additivity
TraesCS5B02G157600	100.517	36.033	1.42062	0.0018797	0.0108057	UP	47.5145	96.676	-0.937315	0.0201147	0.0877803	FALSE	45.1352	33.7643	0.334267	0.369132	0.675383	FALSE	Additivity
TraesCS1B02G380100	143.378	4.42735	4.5031	6.05e-10	1.28e-08	UP	26.383	137.764	-2.07746	1.77e-05	0.000299353	DOWN	25.0688	4.15156	1.49417	0.00112003	0.0112305	UP	Additivity
TraesCS2D02G507800	187.664	7.4339	3.49803	0.00056027	0.00381324	UP	18.884	180.078	-1.55243	0.0326314	0.124129	FALSE	17.9366	6.96914	0.684981	0.141705	0.401819	FALSE	Additivity
TraesCS4B02G139500	91.5107	40.003	1.16925	8.52e-05	0.000729134	UP	78.136	88.2383	-0.171147	0.470101	0.68596	FALSE	74.2201	37.4692	0.882118	0.00160599	0.015118	FALSE	Additivity
novel.11444	126.564	16.2453	2.88289	3.03e-13	9.51e-12	UP	48.6073	122.221	-1.2161	0.00278455	0.019612	DOWN	46.1859	15.2213	1.2448	0.00131192	0.0128076	UP	Additivity
TraesCS3A02G166100	109.868	35.3208	1.61374	1.43e-07	2.11e-06	UP	60.4868	105.831	-0.779865	0.00247877	0.0179097	FALSE	57.4601	33.082	0.71267	0.0148146	0.0871283	FALSE	Additivity
novel.10116	91.1654	42.3343	1.08093	0.00107142	0.00667845	UP	73.2444	87.9874	-0.255092	0.379152	0.609534	FALSE	69.5699	39.6557	0.710126	0.0183134	0.102042	FALSE	Additivity
TraesCS7D02G378900	83.6008	35.1975	1.22798	1.23e-05	0.000126733	UP	46.838	80.5887	-0.754017	0.0051297	0.0315438	FALSE	44.4964	32.9662	0.380104	0.208515	0.502363	FALSE	Additivity
TraesCS2D02G057800	86.7002	38.4468	1.14849	0.000200468	0.00156547	UP	55.5662	83.5225	-0.566101	0.0385892	0.139474	FALSE	52.782	36.0118	0.486907	0.0959392	0.316532	FALSE	Additivity
TraesCS2D02G066300	91.7486	37.6002	1.26014	0.000118637	0.000983915	UP	51.5603	88.4049	-0.742786	0.0132172	0.064672	FALSE	48.978	35.2131	0.422318	0.147207	0.411647	FALSE	Additivity
TraesCS7D02G379800	87.4255	35.5636	1.26544	0.000520117	0.0035792	UP	70.1515	84.2757	-0.25311	0.389184	0.618743	FALSE	66.6418	33.3193	0.887016	0.00254847	0.0219504	FALSE	Additivity
TraesCS4A02G223800	114.986	13.1684	2.99229	1.51e-10	3.45e-09	UP	36.8751	110.989	-1.46791	0.000144836	0.00179437	DOWN	35.0276	12.3319	1.20608	0.00101446	0.0103749	UP	Additivity
novel.2803	162.508	5.30337	4.7788	2.43e-26	2.79e-24	UP	55.188	156.71	-1.45762	1.28e-08	4.58e-07	DOWN	52.4216	4.9673	2.61776	9.45e-12	5.29e-10	UP	Additivity
TraesCS1B02G393900	106.301	50.5888	1.05499	8.25e-05	0.000708592	UP	54.2078	102.405	-0.876908	0.00355609	0.0237635	FALSE	51.4837	47.3821	0.104308	0.725289	0.898465	FALSE	Additivity
TraesCS1D02G148200	79.5717	36.8202	1.07207	0.00937125	0.0409925	UP	63.4325	76.59	-0.255069	0.458516	0.676601	FALSE	60.255	34.4826	0.705891	0.0177088	0.0994733	FALSE	Additivity
TraesCS2B02G172400	129.005	19.9405	2.64783	1.93e-17	9.48e-16	UP	58.0556	124.297	-1.04953	0.000447893	0.00454593	DOWN	55.1522	18.6758	1.32112	8.39e-05	0.00126138	UP	Additivity
novel.8176	90.7016	34.1441	1.38567	5.22e-05	0.000468622	UP	49.3474	87.3435	-0.788482	0.00617062	0.0363026	FALSE	46.8795	31.9836	0.484193	0.126982	0.376562	FALSE	Additivity
TraesCS6D02G240400	102.859	36.2647	1.46467	0.000239879	0.00183176	UP	50.1293	98.986	-0.93122	0.00334809	0.0226586	FALSE	47.6187	33.9643	0.425323	0.187123	0.472734	FALSE	Additivity
TraesCS3D02G140000	94.3461	40.799	1.18054	0.000931746	0.00592235	UP	44.7468	90.8224	-0.962226	0.00425589	0.0272908	FALSE	42.5083	38.2109	0.136589	0.641782	0.857388	FALSE	Additivity
TraesCS1D02G085900	104.033	49.6573	1.04054	0.00508688	0.0248232	UP	54.4207	100.066	-0.826288	0.0153429	0.0720711	FALSE	51.6962	46.5079	0.139818	0.614603	0.842104	FALSE	Additivity
TraesCS3A02G224400	94.268	43.8376	1.08332	0.000545002	0.00372487	UP	46.7944	90.7702	-0.908166	0.00348726	0.0234122	FALSE	44.4589	41.0507	0.100917	0.74305	0.906847	FALSE	Additivity
novel.1965	127.939	25.1405	2.2278	2.62e-05	0.000251704	UP	49.3238	122.975	-1.17239	0.0098253	0.0518643	FALSE	46.8593	23.5512	0.850375	0.0107649	0.0682191	FALSE	Additivity
TraesCS3D02G000800	201.388	4.95333	4.74024	1.02e-10	2.39e-09	UP	28.9924	193.355	-2.33161	5.67e-06	0.000111397	DOWN	27.5404	4.63451	1.67148	0.000133421	0.0018662	UP	Additivity
novel.940	89.7177	39.531	1.14861	0.00232126	0.012926	UP	73.3683	86.3196	-0.220786	0.499699	0.709805	FALSE	69.6962	37.0189	0.821406	0.00288182	0.0242656	FALSE	Additivity
TraesCS1A02G257500	215.701	10.0584	4.28076	1.65e-23	1.46e-21	UP	27.9431	208.431	-2.68181	1.98e-12	1.26e-10	DOWN	26.5401	9.42244	1.12097	0.0054391	0.04026	UP	Additivity
TraesCS7A02G478700	132.257	42.3307	1.56411	0.00231559	0.0129013	UP	76.3978	127.025	-0.649905	0.157391	0.357553	FALSE	72.5895	39.6434	0.760225	0.0163667	0.0939205	FALSE	Additivity
TraesCS2B02G627900	154.981	0	7.56635	5.81e-17	2.7e-15	UP	9.67381	149.801	-3.51479	5.01e-15	4.18e-13	DOWN	9.19013	0	1.6443	0.000328476	0.00402376	UP	Additivity
TraesCS3A02G463700	91.2737	43.2437	1.04556	0.0084839	0.0378231	UP	70.497	87.7548	-0.29395	0.413732	0.640783	FALSE	66.9714	40.5012	0.659218	0.0144747	0.0856363	FALSE	Additivity
TraesCS4A02G389600	86.6506	31.8338	1.40555	0.000436439	0.00307746	UP	50.4675	83.483	-0.685645	0.0385181	0.139319	FALSE	47.9403	29.828	0.594257	0.0640928	0.244441	FALSE	Additivity
TraesCS7A02G484800	86.7181	39.8466	1.10246	0.00136297	0.00822575	UP	53.9716	83.69	-0.603447	0.0485297	0.163371	FALSE	51.2774	37.3149	0.399741	0.211055	0.505741	FALSE	Additivity
TraesCS4D02G045300	156.93	28.1481	2.32234	5.8e-05	0.000515206	UP	54.6953	150.57	-1.25871	0.0119242	0.060021	FALSE	51.9631	26.3574	0.849267	0.00729898	0.0506523	FALSE	Additivity
novel.7684	118.95	50.5209	1.20898	0.000123924	0.00102208	UP	58.8829	114.643	-0.916816	0.00281681	0.0197686	FALSE	55.9249	47.3156	0.209022	0.482802	0.761154	FALSE	Additivity
TraesCS2B02G189000	103.777	46.6188	1.12573	0.00269267	0.0146127	UP	57.9211	99.8064	-0.735462	0.0349666	0.130409	FALSE	55.026	43.668	0.302732	0.284079	0.593725	FALSE	Additivity
novel.3760	96.8218	24.4553	1.9089	3.1e-05	0.000292722	UP	52.5296	93.0739	-0.752974	0.0646207	0.198766	FALSE	49.9049	22.9082	0.974038	0.00221309	0.0195865	FALSE	Additivity
TraesCS6B02G443700	94.3036	41.7625	1.14148	0.00224138	0.0125551	UP	82.5219	90.8027	-0.129779	0.70128	0.847661	FALSE	78.3871	39.1074	0.888917	0.00224012	0.0197704	FALSE	Additivity
TraesCS2B02G058800	143.133	0.37706	7.11894	7.56e-20	4.81e-18	UP	52.9787	137.988	-1.34344	1.16e-08	4.16e-07	DOWN	50.3281	0.353691	3.75724	2.3e-18	2.36e-16	UP	Additivity
TraesCS7A02G049500	107.058	43.9868	1.26445	7.6e-05	0.000658027	UP	68.4822	103.334	-0.567805	0.0593711	0.187762	FALSE	65.045	41.1989	0.589215	0.0438797	0.189541	FALSE	Additivity
TraesCS3A02G314400	87.8789	37.4129	1.21175	5.64e-05	0.000501868	UP	47.2489	84.6842	-0.811485	0.00244318	0.0177181	FALSE	44.8855	35.0343	0.31475	0.299495	0.609765	FALSE	Additivity
TraesCS2D02G171300	106.835	43.4704	1.25125	0.00457027	0.0226977	UP	56.4882	102.706	-0.791022	0.0467037	0.159064	FALSE	53.6663	40.709	0.355155	0.233164	0.533708	FALSE	Additivity
TraesCS7D02G507300	128.37	28.6964	2.08573	2.27e-06	2.73e-05	UP	59.903	123.448	-0.971514	0.00803096	0.0445027	FALSE	56.9017	26.8696	0.927045	0.00476547	0.0362829	FALSE	Additivity
TraesCS4A02G000800	91.553	43.7526	1.0306	0.0119646	0.0499114	UP	62.2888	88.0316	-0.462989	0.212004	0.430211	FALSE	59.1696	40.9844	0.476168	0.0872769	0.298368	FALSE	Additivity
TraesCS5D02G477700	81.5594	27.4434	1.53189	4.91e-05	0.000443608	UP	54.7262	78.7224	-0.491871	0.163003	0.365911	FALSE	51.9848	25.7093	0.874047	0.0068412	0.0480668	FALSE	Additivity
TraesCS7B02G088000	104.212	34.0638	1.58494	2.95e-08	4.84e-07	UP	51.7057	100.43	-0.92199	0.00093755	0.00822033	FALSE	49.1087	31.8998	0.538901	0.0840455	0.291678	FALSE	Additivity
TraesCS3D02G540500	119.148	40.9544	1.48647	0.000572521	0.00388359	UP	60.4432	114.617	-0.854201	0.0244792	0.101231	FALSE	57.4204	38.3674	0.514733	0.0809984	0.284715	FALSE	Additivity
TraesCS7A02G511600	109.941	41.3314	1.37933	0.000112312	0.000936992	UP	83.5823	105.802	-0.314175	0.407748	0.635814	FALSE	79.3986	38.7119	0.903152	0.0039597	0.0312889	FALSE	Additivity
TraesCS5B02G392400	97.8853	45.1894	1.09974	0.000262535	0.00197959	UP	73.252	94.3946	-0.349981	0.229436	0.451299	FALSE	69.5935	42.3296	0.648951	0.0200114	0.108971	FALSE	Additivity
novel.1734	82.4508	36.3521	1.16209	9.93e-05	0.000838629	UP	61.3268	79.4502	-0.360775	0.173563	0.380278	FALSE	58.2529	34.0543	0.689649	0.0176284	0.0991902	FALSE	Additivity
TraesCS2A02G266800	143.571	40.9848	1.66261	0.0102578	0.0440823	UP	54.7334	137.755	-1.1473	0.0219211	0.0935108	FALSE	52.0016	38.3546	0.334746	0.399482	0.700864	FALSE	Additivity
TraesCS2B02G503400	91.1364	44.1936	1.0284	0.000337571	0.00246581	UP	69.0932	87.8897	-0.336782	0.176112	0.383753	FALSE	65.6374	41.3827	0.597231	0.0340124	0.159009	FALSE	Additivity
TraesCS6B02G294600	86.8266	25.6345	1.69628	0.000111639	0.000932024	UP	45.3997	83.608	-0.803316	0.0500819	0.167188	FALSE	43.1269	24.0119	0.715912	0.0321333	0.152825	FALSE	Additivity
TraesCS4D02G332900	97.2939	21.0507	2.04504	0.00102364	0.00641864	UP	37.986	93.333	-1.07708	0.0477248	0.161484	FALSE	36.0866	19.7152	0.718555	0.0438942	0.189592	FALSE	Additivity
TraesCS2B02G168500	154.888	3.71873	5.07389	5.81e-22	4.55e-20	UP	59.5121	149.119	-1.25202	0.0001575	0.00192108	DOWN	56.532	3.48152	2.99483	1.2e-14	9.25e-13	UP	Additivity
TraesCS2D02G511300	159.077	10.3221	3.67374	9.3e-10	1.91e-08	UP	30.6835	152.665	-1.98547	8.5e-05	0.00114794	DOWN	29.1547	9.67226	1.19099	0.00314872	0.0260559	UP	Additivity
TraesCS5D02G085200	93.7321	38.9802	1.23061	0.00130769	0.00793767	UP	77.6197	90.3023	-0.207392	0.500168	0.710054	FALSE	73.7327	36.4923	0.88011	0.00517794	0.0387088	FALSE	Additivity
TraesCS1A02G023400	88.5381	41.298	1.07723	0.00078796	0.00512954	UP	65.5346	85.3126	-0.36555	0.18964	0.401595	FALSE	62.2541	38.6729	0.616419	0.0269042	0.135192	FALSE	Additivity
novel.4366	171.034	3.64482	5.24452	1.46e-25	1.56e-23	UP	32.2691	165.033	-2.20262	6.52e-10	2.96e-08	DOWN	30.6466	3.41579	1.96272	9.96e-06	0.000193699	UP	Additivity
novel.12020	107.313	10.8975	3.20955	5.43e-18	2.86e-16	UP	36.4532	103.367	-1.4343	1.9e-06	4.26e-05	DOWN	34.6297	10.2053	1.39038	0.000223549	0.00290414	UP	Additivity
TraesCS6B02G179300	90.6662	35.0447	1.34527	5.18e-06	5.81e-05	UP	59.3395	87.3974	-0.538036	0.0443307	0.153353	FALSE	56.3739	32.8242	0.687831	0.0205878	0.111311	FALSE	Additivity
TraesCS6D02G051800	86.7616	37.2295	1.19798	0.000788038	0.00512965	UP	43.7558	83.6415	-0.889082	0.00475296	0.029725	FALSE	41.5616	34.8775	0.224481	0.47683	0.757241	FALSE	Additivity
TraesCS5B02G377600	93.0909	40.3765	1.19287	1.27e-05	0.000131008	UP	58.9994	89.7654	-0.584328	0.0265928	0.107409	FALSE	56.0476	37.8198	0.508906	0.0794418	0.281144	FALSE	Additivity
TraesCS1B02G355700	121.897	5.75932	4.08199	1.07e-10	2.49e-09	UP	29.3015	117.071	-1.76455	0.000147067	0.001816	DOWN	27.8406	5.39729	1.58275	0.000289293	0.00361187	UP	Additivity
novel.1957	85.4053	28.3848	1.54871	6.23e-05	0.000548821	UP	48.9529	82.198	-0.697961	0.0508132	0.168793	FALSE	46.5047	26.5863	0.696062	0.0325369	0.15409	FALSE	Additivity
TraesCS5B02G290500	95.2338	30.7321	1.6109	4.85e-08	7.72e-07	UP	45.0687	91.8544	-0.990493	0.000228188	0.00260314	FALSE	42.8155	28.7839	0.502399	0.107559	0.34029	FALSE	Additivity
TraesCS2D02G004200	115.956	45.6453	1.30089	0.00280415	0.015118	UP	55.3954	111.538	-0.936155	0.0125088	0.0621617	FALSE	52.6286	42.7504	0.265199	0.401662	0.702204	FALSE	Additivity
novel.807	143.592	0	7.64238	4.56e-18	2.42e-16	UP	32.5528	138.476	-2.01045	2.36e-13	1.65e-11	DOWN	30.9262	0	3.20242	1.6e-12	9.79e-11	UP	Additivity
TraesCS7A02G160200	81.9543	17.5748	2.05913	0.000806105	0.00523006	UP	45.6998	79.3153	-0.667128	0.212194	0.430388	FALSE	43.4078	16.471	0.953388	0.0275434	0.137577	FALSE	Additivity
[truncated: 15,963 more rows]

## Sheet: Table S6
Table S6 The differential gene expression patterns at the grain-filling stage
Gene_id	Readcount_CL0438_GF_CL0438_GFvsBN4199_GF	Readcount_BN4199_GF_CL0438_GFvsBN4199_GF	log2FoldChange_CL0438_GFvsBN4199_GF	pval_CL0438_GFvsBN4199_GF	padj_CL0438_GFvsBN4199_GF	Significant_CL0438_GFvsBN4199_GF	Readcount_BC98_GF_BC98-GFvsCL0438_GF	Readcount_CL0438_GF_BC98_GFvsCL0438_GF	log2FoldChange_BC98_GFvsCL0438_GF	pval_BC98_GFvsCL0438_GF	padj_BC98_GFvsCL0438_GF	Significant_BC98_GFvsCL0438_GF	Readcount_BC98_GF_BC98_GFvsBN4199_GF	Readcount_BN4199_GF_BC98_GFvsBN4199_GF	log2FoldChange_BC98_GFvsBN4199_GF	pval_BC98_GFvsBN4199_GF	padj_BC98_GFvsBN4199_GF	Significant_BC98_GFvsBN4199_GF	Description2
TraesCS1A02G369600	9457.66	4384.94	1.05308	0.00242565	0.01737	UP	3654.22	9546.23	-0.792531	0.071364	0.315802	FALSE	3621.93	4407.04	-0.221774	0.516369	0.901767	FALSE	Additivity
TraesCS5A02G226400	8941.44	3220.63	1.44429	5.79748e-11	1.51496e-09	UP	6275.86	9023.43	-0.490745	0.0233001	0.151738	FALSE	6224.23	3237.32	0.893416	1.5047e-06	6.59563e-05	FALSE	Additivity
TraesCS1B02G420100	6391.56	2801.31	1.17263	8.35677e-10	1.93615e-08	UP	5206.71	6451.57	-0.285001	0.232776	0.599381	FALSE	5161.93	2815.53	0.809772	0.000196783	0.00483933	FALSE	Additivity
TraesCS5B02G532400	5536.6	2540.78	1.10402	1.056e-07	1.88374e-06	UP	3409.47	5587.85	-0.612978	0.0468321	0.242525	FALSE	3379.45	2553.66	0.344672	0.241582	0.721013	FALSE	Additivity
TraesCS5D02G530800	7056.42	2745.96	1.33602	5.61559e-10	1.32436e-08	UP	3838.37	7122.75	-0.799055	0.00324694	0.0349719	FALSE	3805.01	2760.02	0.416561	0.0956534	0.480151	FALSE	Additivity
TraesCS5B02G326500	6626.01	2909.18	1.17789	2.10156e-16	9.00156e-15	UP	3835.21	6688.4	-0.772746	4.11234e-06	0.000112775	FALSE	3804.21	2924.24	0.361843	0.0388055	0.288293	FALSE	Additivity
TraesCS3B02G024500	5114.24	1573.12	1.64015	2.69011e-08	5.20863e-07	UP	2675.51	5161.32	-0.901517	2.66644e-06	7.65601e-05	FALSE	2653.71	1580.93	0.644524	0.0241559	0.21281	FALSE	Additivity
TraesCS7D02G304100	4231.69	1915.91	1.11625	3.5175e-06	4.99634e-05	UP	2696.75	4270.83	-0.622168	0.00375806	0.0390859	FALSE	2675.15	1925.36	0.419692	0.113389	0.521586	FALSE	Additivity
TraesCSU02G167700	5544.25	2059.04	1.37498	5.71743e-06	7.84193e-05	UP	2603.35	5597.27	-0.929928	0.0041157	0.0420478	FALSE	2580.91	2069.68	0.284689	0.266735	0.745787	FALSE	Additivity
TraesCS6D02G234700	5678.66	2629.16	1.08706	2.49646e-06	3.64654e-05	UP	3053.85	5736.54	-0.846785	0.000173746	0.00309128	FALSE	3028.26	2642.74	0.190544	0.179365	0.643267	FALSE	Additivity
TraesCS7B02G207600	4192.62	2025	1.02843	4.83384e-06	6.711e-05	UP	3032.28	4231.15	-0.432463	0.105672	0.398107	FALSE	3008.52	2035.12	0.485227	0.0914929	0.469736	FALSE	Additivity
TraesCS6B02G327500	4757.37	1579.36	1.57005	7.91744e-18	3.76008e-16	UP	2805.79	4802.62	-0.739452	8.00912e-05	0.00158588	FALSE	2783.16	1587.47	0.74601	0.000873882	0.0167611	FALSE	Additivity
TraesCS4A02G472500	6575.26	304.715	4.26093	6.92883e-45	2.318e-42	UP	2438.86	6637.56	-1.32747	4.3453e-08	1.75302e-06	DOWN	2417.48	306.124	2.40665	1.48724e-13	2.19046e-11	UP	Additivity
TraesCS5D02G261000	5364.7	2596.5	1.03227	3.56309e-08	6.76919e-07	UP	3623.82	5414.15	-0.548183	0.00617454	0.0575506	FALSE	3594.44	2610.02	0.437858	0.0174852	0.169993	FALSE	Additivity
novel.9780	4724.87	1622.39	1.51598	2.54782e-13	8.27014e-12	UP	2782.1	4769.34	-0.739591	0.00011818	0.00221509	FALSE	2759.72	1630.78	0.689348	0.0040661	0.0583854	FALSE	Additivity
novel.3225	4472.34	1758.03	1.30893	7.47695e-07	1.18703e-05	UP	2470.79	4512.49	-0.817433	9.74775e-05	0.00188136	FALSE	2450.79	1767.23	0.424908	0.0880866	0.461077	FALSE	Additivity
TraesCS4A02G442800	3922.94	1687.24	1.19307	9.57982e-08	1.71665e-06	UP	3663.99	3960.3	-0.106384	0.593596	0.864765	FALSE	3634.55	1695.89	0.99383	4.99719e-05	0.00147993	FALSE	Additivity
TraesCS6A02G333900	3477.04	1454.99	1.24382	5.28989e-15	2.0068e-13	UP	2075.27	3509.93	-0.671567	0.0175194	0.124248	FALSE	2056.71	1462.38	0.427291	0.127817	0.553487	FALSE	Additivity
TraesCS1D02G375500	3697.71	1717.53	1.07113	0.000115697	0.00121615	UP	2084.43	3732.06	-0.707753	0.0289112	0.175611	FALSE	2066.13	1726.18	0.222608	0.442	0.868065	FALSE	Additivity
TraesCS2B02G318100	2934.53	1126.29	1.3624	9.70124e-14	3.2987e-12	UP	2260.31	2962.44	-0.374552	0.0334972	0.193481	FALSE	2241.57	1131.91	0.9458	5.05484e-09	3.67336e-07	FALSE	Additivity
TraesCS7D02G516900	3556.87	1282.49	1.41848	1.79287e-06	2.68354e-05	UP	1906.81	3589.01	-0.814118	0.00315299	0.0342152	FALSE	1892.03	1289.01	0.452151	0.159347	0.611244	FALSE	Additivity
TraesCS5D02G186200	4493.83	2053.41	1.09562	6.20628e-05	0.000693864	UP	2696.91	4537.51	-0.683314	0.00714539	0.0643779	FALSE	2675.04	2064.24	0.347559	0.104478	0.501244	FALSE	Additivity
TraesCS5B02G252100	4743.29	1867.15	1.32592	3.36987e-12	9.89692e-11	UP	3063.88	4787.72	-0.591233	0.0154028	0.113474	FALSE	3039.69	1876.93	0.620915	0.0157214	0.15772	FALSE	Additivity
TraesCS2D02G199100	3950.29	1624.64	1.25094	2.76673e-07	4.65896e-06	UP	2463.11	3986.15	-0.642646	0.00594989	0.0559232	FALSE	2443.12	1632.86	0.539331	0.0121021	0.131134	FALSE	Additivity
TraesCS2A02G326200	3785.71	1070.04	1.80023	2.502e-24	1.96575e-22	UP	2104.26	3821.33	-0.834689	4.51715e-08	1.81436e-06	FALSE	2086.95	1075.46	0.909911	3.62823e-07	1.82636e-05	FALSE	Additivity
TraesCS5B02G503200	3691.33	1227.4	1.56675	4.31455e-17	1.94441e-15	UP	2338	3726.38	-0.643278	0.000385015	0.0061274	FALSE	2319.02	1233.71	0.864989	1.9404e-06	8.32197e-05	FALSE	Additivity
TraesCS1A02G443900	3722.03	1511.66	1.28858	1.12786e-18	5.75141e-17	UP	1964.59	3756.98	-0.884728	1.13672e-05	0.000282266	FALSE	1948.68	1519.39	0.337343	0.0854855	0.454446	FALSE	Additivity
TraesCS7D02G484400	2424.73	1197.97	1.00619	1.54492e-09	3.46895e-08	UP	1762.59	2447.29	-0.456123	0.00625588	0.0581726	FALSE	1748.27	1204.09	0.514696	0.0024689	0.0392023	FALSE	Additivity
TraesCS6A02G298100	3398.36	1529.64	1.13101	1.04896e-07	1.87199e-06	UP	2091.04	3430.94	-0.674498	0.00097251	0.0132333	FALSE	2074.08	1537.52	0.400369	0.0644259	0.390356	FALSE	Additivity
TraesCS7D02G265500	3573.2	1678.81	1.06633	3.1939e-06	4.57112e-05	UP	1793.5	3605.38	-0.935982	3.98098e-05	0.000855269	FALSE	1778.4	1687.31	0.073871	0.566016	0.918827	FALSE	Additivity
TraesCS4A02G257400	2441.92	1166.52	1.05355	1.24015e-09	2.81818e-08	UP	2065.64	2466.3	-0.245865	0.160566	0.497756	FALSE	2048.66	1172.48	0.784321	2.98862e-09	2.29042e-07	FALSE	Additivity
TraesCS2D02G422700	1703.51	396.999	2.0159	1.30053e-10	3.2737e-09	UP	822.101	1719.58	-0.850928	0.0167768	0.120331	FALSE	814.703	398.929	0.726645	0.0547039	0.355876	FALSE	Additivity
TraesCS4B02G267200	2926.48	990.965	1.54023	4.62444e-17	2.07954e-15	UP	1683.12	2954.91	-0.739419	0.00354771	0.0374291	FALSE	1668.22	995.949	0.656784	0.0138499	0.144422	FALSE	Additivity
TraesCS3D02G144900	2948.8	951.455	1.57295	1.20512e-07	2.12961e-06	UP	1408.2	2975.7	-0.997143	2.34252e-05	0.00053795	FALSE	1396.99	956.263	0.472062	0.098472	0.487693	FALSE	Additivity
TraesCS2D02G094200	2591.97	1107.43	1.20567	9.34612e-09	1.91603e-07	UP	1925.82	2618.35	-0.410164	0.0797045	0.337487	FALSE	1909.26	1113.1	0.732957	0.000178178	0.00444079	FALSE	Additivity
TraesCS3A02G133100	2804.8	1035.89	1.40863	2.66801e-10	6.51241e-09	UP	1802.66	2831.3	-0.600668	0.0118129	0.093948	FALSE	1788.5	1041.15	0.685185	0.0117583	0.128615	FALSE	Additivity
TraesCS6A02G389300	3125.89	1211.12	1.34398	5.20209e-11	1.36949e-09	UP	1461.47	3156.62	-0.965944	0.00125131	0.0162604	FALSE	1448.49	1217.16	0.208566	0.502445	0.896633	FALSE	Additivity
TraesCS6D02G396800	3327.12	1503.27	1.13231	2.36313e-10	5.80023e-09	UP	2314.52	3358.81	-0.520382	0.00087263	0.0120988	FALSE	2295.43	1511.14	0.566252	0.00462476	0.0645807	FALSE	Additivity
TraesCSU02G056300	2593.7	1106.54	1.20344	1.51154e-07	2.63627e-06	UP	1964.25	2618.48	-0.396393	0.0285937	0.174246	FALSE	1948.05	1112.47	0.730601	0.00291846	0.0448098	FALSE	Additivity
TraesCS7B02G175200	2805.26	1358.35	1.0359	1.40518e-10	3.51897e-09	UP	1443.57	2831.56	-0.949869	4.84845e-13	3.51539e-11	FALSE	1431.58	1365.38	0.0667969	0.661574	0.944503	FALSE	Additivity
TraesCS1A02G080700	3040.16	1222.02	1.29282	3.58116e-10	8.61961e-09	UP	1756.61	3068.27	-0.752855	0.000565507	0.00845354	FALSE	1742.51	1228.36	0.46165	0.0464386	0.322288	FALSE	Additivity
TraesCS2A02G543900	3005.77	1096.97	1.44282	7.0893e-25	5.81778e-23	UP	1854.79	3033.91	-0.692204	6.27252e-07	2.04991e-05	FALSE	1839.25	1102.57	0.719265	4.35885e-08	2.69669e-06	FALSE	Additivity
TraesCS4D02G258000	2494.69	833.18	1.53169	4.60528e-08	8.61719e-07	UP	1253.86	2517.04	-0.896233	0.00119618	0.0156746	FALSE	1244.12	837.435	0.480135	0.114194	0.523203	FALSE	Additivity
TraesCS1A02G423800	2441.07	986.964	1.25958	1.93289e-05	0.000239962	UP	1773.43	2466.07	-0.409222	0.18441	0.535147	FALSE	1757.85	991.95	0.7482	0.00194077	0.0322097	FALSE	Additivity
TraesCS5A02G503900	1406.89	582.245	1.23711	1.64512e-06	2.47804e-05	UP	867.693	1420.18	-0.656453	0.00534594	0.0516506	FALSE	860.433	585.143	0.510501	0.0239654	0.211548	FALSE	Additivity
TraesCS7A02G449600	3126.73	796.838	1.95644	5.73917e-41	1.45171e-38	UP	1654.25	3157.02	-0.909079	8.32372e-11	4.88905e-09	FALSE	1640.69	800.912	0.996555	2.22669e-10	2.08349e-08	FALSE	Additivity
TraesCS7A02G529200	3775.39	340.275	3.32504	2.99553e-25	2.52828e-23	UP	943.843	3809.79	-1.77261	7.726e-10	4.05396e-08	DOWN	936.62	341.98	1.13102	0.00102985	0.0191522	UP	Additivity
TraesCS3B02G152200	2691.32	1004.94	1.35233	7.36333e-05	0.000811505	UP	2079.97	2715.68	-0.333237	0.270833	0.641553	FALSE	2063.11	1010.02	0.907443	0.000749787	0.0147728	FALSE	Additivity
TraesCS2B02G175300	2635.38	996.767	1.38877	4.08529e-20	2.33272e-18	UP	1339.79	2660.09	-0.957665	8.89759e-10	4.62567e-08	FALSE	1328.92	1001.8	0.389802	0.0196865	0.18442	FALSE	Additivity
TraesCS7D02G129700	2893.67	741.612	1.93636	3.08572e-25	2.60176e-23	UP	1436.83	2920.71	-0.973296	3.66935e-07	1.25221e-05	FALSE	1424.6	745.352	0.893514	1.53111e-07	8.45655e-06	FALSE	Additivity
TraesCS5D02G542600	2620.9	651.885	1.99102	9.12478e-43	2.61957e-40	UP	1315.92	2645.44	-0.952789	2.15048e-06	6.27783e-05	FALSE	1304.5	655.227	0.929214	5.68371e-06	0.00021583	FALSE	Additivity
TraesCS2A02G569300	3032.21	186.567	3.85447	9.19476e-34	1.36714e-31	UP	1006.21	3061.87	-1.53763	1.1421e-17	1.22756e-15	DOWN	997.917	187.482	2.01978	3.87869e-11	4.06496e-09	UP	Additivity
TraesCS3A02G396800	2359.44	929.609	1.3284	1.52635e-15	6.07955e-14	UP	1227.28	2381.1	-0.92436	5.57283e-09	2.58875e-07	FALSE	1217.05	934.382	0.372083	0.00348483	0.0515914	FALSE	Additivity
TraesCS4A02G046700	2251.78	870.069	1.33875	4.70512e-08	8.79211e-07	UP	1238.98	2272.15	-0.770133	0.0076635	0.0680011	FALSE	1229.45	874.505	0.412811	0.175058	0.636686	FALSE	Additivity
TraesCS1A02G080600	2172.17	879.594	1.28665	4.39492e-12	1.28031e-10	UP	1419.21	2192.21	-0.590262	0.00496076	0.0488236	FALSE	1407.78	884.115	0.623611	0.00344563	0.0511306	FALSE	Additivity
TraesCS3D02G129900	2131.63	861.803	1.29087	2.08612e-14	7.52845e-13	UP	1357.52	2151.53	-0.628998	0.00170451	0.020943	FALSE	1345.89	866.148	0.600591	0.0013919	0.0246126	FALSE	Additivity
TraesCS5D02G283800	1738.75	715.166	1.25676	1.33979e-08	2.69279e-07	UP	1601.63	1754.73	-0.115174	0.696963	0.909033	FALSE	1589.33	718.801	0.96212	0.00154144	0.0266836	FALSE	Additivity
TraesCS3D02G094200	2247.63	1056.68	1.04249	0.00122923	0.00975099	UP	2836.41	2268.06	0.189886	0.664312	0.896169	FALSE	2816	1062.39	0.752436	0.069003	0.405512	FALSE	Additivity
TraesCS3D02G014500	2221.91	960.547	1.14851	0.00107205	0.00866066	UP	1648.81	2243.26	-0.428027	0.00982429	0.0818631	FALSE	1635.5	966.057	0.607021	0.0683299	0.403418	FALSE	Additivity
TraesCS6A02G220200	2227.66	764.614	1.50457	1.29702e-09	2.93711e-08	UP	1438.76	2248.26	-0.592487	0.0141576	0.106846	FALSE	1427.16	768.508	0.789033	0.0030537	0.0464739	FALSE	Additivity
TraesCS4B02G258200	1803	731.211	1.26651	1.14285e-06	1.76276e-05	UP	1093.94	1819.28	-0.649391	0.0221895	0.14688	FALSE	1085.48	734.938	0.470687	0.12525	0.547683	FALSE	Additivity
TraesCS7A02G130300	2287.21	929.672	1.28206	2.02583e-13	6.646e-12	UP	1258.55	2309.34	-0.812378	0.000404304	0.00638034	FALSE	1247.75	934.362	0.381899	0.0986735	0.487943	FALSE	Additivity
TraesCS1A02G013800	2256.92	983.095	1.18505	6.23097e-12	1.7919e-10	UP	1371.24	2277.99	-0.700248	0.000121902	0.00227547	FALSE	1359.99	988.167	0.438978	0.0131192	0.138999	FALSE	Additivity
TraesCS5D02G211200	1848.72	869.157	1.07376	9.89971e-09	2.02253e-07	UP	1248.06	1865.95	-0.551899	0.00412891	0.0421551	FALSE	1237.97	873.565	0.467149	0.028668	0.238623	FALSE	Additivity
TraesCS7B02G257400	1527.39	651.582	1.19578	3.96126e-06	5.57135e-05	UP	1134.89	1541.25	-0.411453	0.0660099	0.300244	FALSE	1125.83	654.881	0.69593	0.00740392	0.0922333	FALSE	Additivity
TraesCS1B02G098700	1955.17	814.854	1.24909	5.9983e-14	2.07792e-12	UP	1375.78	1973.48	-0.500125	0.00386118	0.0399261	FALSE	1364.57	819.019	0.705204	2.66553e-05	0.000858293	FALSE	Additivity
TraesCS5D02G436200	2205.31	951.816	1.1951	5.24183e-11	1.37888e-09	UP	1266.09	2226.79	-0.781597	7.99829e-06	0.000205359	FALSE	1255.32	956.585	0.370829	0.0449114	0.31576	FALSE	Additivity
novel.10017	1942.14	828.911	1.20382	6.77622e-08	1.23997e-06	UP	956.904	1960.59	-0.922709	0.000831045	0.0116101	FALSE	948.608	833.141	0.169993	0.484608	0.887918	FALSE	Additivity
novel.11313	2577.27	595.267	2.03046	5.72859e-11	1.49885e-09	UP	1176.61	2602.89	-0.995933	0.000876598	0.0121389	FALSE	1166.44	598.427	0.780981	0.0162461	0.161672	FALSE	Additivity
TraesCS2B02G058900	3288.01	137.143	4.53523	5.69667e-181	2.36318e-176	UP	1003.8	3319.73	-1.68251	1.29944e-33	3.73541e-31	DOWN	995.597	137.83	2.7172	1.9061e-54	6.82193e-50	UP	Additivity
TraesCS5B02G356300	2128.38	765.912	1.4565	7.7994e-18	3.70827e-16	UP	1289.72	2148.95	-0.7017	0.000195758	0.00342965	FALSE	1278.62	769.8	0.681705	0.00112063	0.0205363	FALSE	Additivity
TraesCS6D02G199200	1549.43	652.166	1.22231	8.00765e-08	1.45027e-06	UP	1236.24	1563.79	-0.328734	0.0302387	0.181196	FALSE	1226.04	655.426	0.832574	0.000195062	0.00480143	FALSE	Additivity
novel.2763	2468.49	35.6941	3.48769	5.59494e-06	7.69427e-05	UP	1186.17	2491.56	-1.03812	9.16763e-12	5.92606e-10	DOWN	1176.36	35.8361	1.16895	0.00248572	0.0394082	UP	Additivity
novel.4885	1481.68	694.185	1.07613	3.30773e-08	6.31897e-07	UP	1190.32	1495.51	-0.314959	0.0787468	0.335101	FALSE	1180.74	697.743	0.704924	0.000913841	0.0173785	FALSE	Additivity
TraesCS7B02G030600	1801.62	764.398	1.22108	5.20359e-13	1.65223e-11	UP	909.566	1818.91	-0.953559	2.95996e-07	1.02859e-05	FALSE	901.762	768.191	0.214289	0.315052	0.785872	FALSE	Additivity
TraesCS1D02G176400	2149.03	934.414	1.15386	0.000208845	0.00205835	UP	1664.05	2168.52	-0.333061	0.262117	0.631499	FALSE	1650.96	939.315	0.705359	0.0124778	0.134032	FALSE	Additivity
TraesCS5B02G224800	1734.96	794.021	1.10912	5.22951e-08	9.69557e-07	UP	1513.16	1750.85	-0.198157	0.340919	0.705963	FALSE	1500.7	798.156	0.863202	3.39777e-06	0.000136636	FALSE	Additivity
TraesCS7D02G536900	2655.19	826.744	1.58051	3.35112e-05	0.000396396	UP	1781.96	2680.26	-0.46567	0.197971	0.554544	FALSE	1768.36	831.12	0.84288	0.0151914	0.153892	FALSE	Additivity
TraesCS7D02G501000	1855.03	663.845	1.45783	5.97626e-13	1.881e-11	UP	1175.69	1871.88	-0.635573	0.00137406	0.0175537	FALSE	1166.13	667.194	0.75712	0.000122514	0.00320759	FALSE	Additivity
TraesCS7A02G528700	2726.07	51.7631	5.47884	9.07167e-68	1.23385e-64	UP	866.492	2751.58	-1.61131	8.11624e-24	1.29901e-21	DOWN	859.399	52.007	3.34832	3.13762e-27	2.55217e-24	UP	Additivity
TraesCS3D02G061500	2079.46	597.182	1.7163	3.0394e-07	5.08714e-06	UP	1429.86	2098	-0.449861	0.194165	0.549214	FALSE	1419.09	600.257	0.963621	0.00531324	0.0717064	FALSE	Additivity
TraesCS1B02G388200	1978.46	887.258	1.08933	0.00349066	0.0237035	UP	934.743	1997.48	-0.867976	0.0160446	0.116657	FALSE	926.658	891.874	0.0494346	0.851331	0.979558	FALSE	Additivity
novel.11150	1598.93	781.311	1.01753	8.62017e-08	1.55375e-06	UP	1106.3	1613.87	-0.523439	0.00253573	0.0288181	FALSE	1097.26	785.192	0.450481	0.0285089	0.237979	FALSE	Additivity
TraesCS7A02G339800	1474.92	646.742	1.17302	1.3317e-10	3.34707e-09	UP	1048.01	1488.74	-0.479254	0.0170898	0.121968	FALSE	1039.6	649.986	0.635893	0.00134447	0.023892	FALSE	Additivity
TraesCS7A02G356100	1930.62	944.645	1.02101	9.53187e-10	2.19797e-08	UP	1368.46	1949.33	-0.490721	0.00472537	0.046961	FALSE	1357.29	949.609	0.484356	0.01466	0.150576	FALSE	Additivity
TraesCS7D02G352400	1257.49	551.173	1.13059	0.00113601	0.00911167	UP	697.21	1268.49	-0.782785	0.00244096	0.0279359	FALSE	691.677	554.018	0.262856	0.410711	0.851536	FALSE	Additivity
TraesCS1B02G020600	2286.55	77.4758	4.74819	7.11594e-73	1.373e-69	UP	953.45	2308.69	-1.24174	1.00331e-17	1.08795e-15	DOWN	945.514	77.8612	3.17924	6.20089e-33	1.10965e-29	UP	Additivity
TraesCSU02G005000	1463.29	655.895	1.11262	0.000367905	0.00340403	UP	1326.08	1477.17	-0.15199	0.264062	0.633518	FALSE	1315.18	659.5	0.840319	0.00541009	0.0726283	FALSE	Additivity
TraesCS5A02G052600	1658.63	660.746	1.30266	2.29684e-09	5.06678e-08	UP	1160.78	1674	-0.508128	0.00284526	0.0315674	FALSE	1150.95	664.082	0.731785	0.00100848	0.018828	FALSE	Additivity
TraesCS4D02G120400	1609.73	681.234	1.2182	9.12117e-09	1.87131e-07	UP	1283.22	1624.24	-0.303338	0.271954	0.64288	FALSE	1273.18	684.71	0.78193	0.00454428	0.0636929	FALSE	Additivity
TraesCS7A02G341800	2319.59	94.4314	3.72691	1.86075e-09	4.14892e-08	UP	991.735	2342.2	-1.19253	2.59456e-12	1.78414e-10	DOWN	983.259	94.8455	2.31848	1.19554e-09	9.91623e-08	UP	Additivity
TraesCS2D02G145300	1569.08	750.457	1.04879	1.54282e-08	3.07258e-07	UP	1317.13	1584.47	-0.257291	0.124864	0.437024	FALSE	1306.18	754.212	0.76451	2.7232e-07	1.4151e-05	FALSE	Additivity
TraesCS4D02G262900	2122.97	768.66	1.43484	4.00934e-10	9.59732e-09	UP	1205.85	2142.43	-0.753163	0.00337318	0.0360071	FALSE	1196.26	772.59	0.553346	0.0422205	0.303857	FALSE	Additivity
TraesCS7A02G449500	1747.37	711.653	1.28469	3.03468e-18	1.48501e-16	UP	1228.21	1764.27	-0.503145	0.0030622	0.0333831	FALSE	1218.15	715.289	0.73786	4.07825e-06	0.000160485	FALSE	Additivity
TraesCS3A02G129000	1465.43	659.419	1.1313	2.95416e-08	5.68277e-07	UP	1150.96	1478.72	-0.33907	0.114406	0.416437	FALSE	1141.55	662.685	0.728797	0.000562372	0.0115807	FALSE	Additivity
TraesCS4D02G080600	1226.54	578.153	1.06067	7.23653e-06	9.72926e-05	UP	823.537	1238.04	-0.547386	0.0155054	0.114026	FALSE	817.024	581.037	0.438223	0.0901788	0.466671	FALSE	Additivity
TraesCS5B02G414000	1343.31	616.085	1.11057	7.94758e-11	2.05097e-09	UP	922.181	1355.82	-0.535755	0.00131513	0.0169455	FALSE	914.616	619.183	0.542591	0.000317759	0.00721153	FALSE	Additivity
TraesCS4B02G087800	1405.05	667.465	1.01112	0.00690474	0.0418028	UP	925.4	1417.92	-0.583429	0.00316585	0.0343148	FALSE	917.937	670.939	0.352096	0.30771	0.780644	FALSE	Additivity
TraesCS7B02G135900	1654.33	743.682	1.10969	0.000292758	0.00278835	UP	1650.21	1669.27	-0.0140696	0.964644	0.99185	FALSE	1637.62	747.698	0.906991	0.00612324	0.0795754	FALSE	Additivity
TraesCS2B02G489600	1609.51	583.431	1.43516	2.19335e-10	5.39828e-09	UP	1225.3	1626.22	-0.366861	0.173573	0.518671	FALSE	1214.47	586.469	0.947928	0.000121974	0.00319695	FALSE	Additivity
TraesCS7D02G392100	1122.29	477.959	1.19669	4.50169e-06	6.28139e-05	UP	824.733	1132.16	-0.404205	0.154873	0.488744	FALSE	818.29	480.345	0.671519	0.014717	0.15097	FALSE	Additivity
TraesCS2B02G366600	1308.68	435.586	1.56621	2.07078e-17	9.57672e-16	UP	836.688	1320.87	-0.637126	5.9554e-05	0.00122077	FALSE	829.66	437.806	0.880407	4.39297e-07	2.16116e-05	FALSE	Additivity
TraesCS2B02G381600	1318.92	622.257	1.06652	9.53971e-08	1.70983e-06	UP	1267.6	1332.21	-0.0681574	0.736268	0.924582	FALSE	1257.26	625.403	0.973863	4.91434e-11	5.06141e-09	FALSE	Additivity
TraesCS1A02G270700	1380.44	589.007	1.20496	5.84224e-08	1.07618e-06	UP	948.697	1393.6	-0.523572	0.0101734	0.0840034	FALSE	940.686	592.042	0.634207	0.000633925	0.0128436	FALSE	Additivity
TraesCS7B02G486500	1813.93	84.2865	4.20348	3.36273e-34	5.21488e-32	UP	685.166	1830.51	-1.24934	1.35121e-05	0.000329501	DOWN	679.134	84.6761	2.27621	1.13225e-10	1.11634e-08	UP	Additivity
TraesCS4D02G350500	1738.6	611.285	1.42926	5.43987e-05	0.000616318	UP	1069.5	1754.1	-0.605075	0.058222	0.278073	FALSE	1061.13	614.442	0.639314	0.0492438	0.334206	FALSE	Additivity
TraesCS5D02G515300	1364.6	625.345	1.07343	0.00143485	0.0111233	UP	800.103	1377.09	-0.728542	0.00136928	0.017517	FALSE	793.649	628.594	0.271047	0.410181	0.85118	FALSE	Additivity
TraesCS4B02G156500	1282.64	573.724	1.13589	1.06074e-06	1.64529e-05	UP	825.966	1294.69	-0.618965	0.00078637	0.0111045	FALSE	819.003	576.63	0.468884	0.032522	0.258716	FALSE	Additivity
TraesCS3D02G092900	1296.62	521.152	1.29364	1.32103e-10	3.32306e-09	UP	776.994	1309.86	-0.713502	0.000406218	0.00640503	FALSE	770.483	523.773	0.53519	0.000502891	0.0105811	FALSE	Additivity
TraesCS5A02G505000	1960.46	331.876	2.52323	1.49296e-38	3.11221e-36	UP	893.36	1979.94	-1.08893	3.54388e-08	1.45371e-06	DOWN	885.968	333.552	1.352	7.49641e-17	1.76511e-14	UP	Additivity
TraesCS1B02G186600	1380.19	648.792	1.07605	4.01517e-09	8.60126e-08	UP	896.286	1393.4	-0.611612	0.000431167	0.00672895	FALSE	888.996	652.181	0.425761	0.0186526	0.177745	FALSE	Additivity
TraesCS5B02G219700	870.275	406.88	1.06803	4.88861e-05	0.000559593	UP	709.384	878.805	-0.294161	0.132047	0.450103	FALSE	703.665	408.994	0.687555	0.0116705	0.128007	FALSE	Additivity
TraesCS5D02G283600	1360.65	236.932	2.38205	7.67855e-11	1.98401e-09	UP	681.975	1372.98	-0.816887	0.0194088	0.133502	FALSE	676.918	238.189	1.03199	0.00736581	0.0918225	FALSE	Additivity
TraesCS5A02G526200	1551.64	654.851	1.19995	5.20094e-05	0.000591672	UP	934.429	1565.87	-0.66691	0.0142882	0.107488	FALSE	926.964	658.21	0.425847	0.137359	0.573166	FALSE	Additivity
TraesCS7A02G511800	1189.3	563.258	1.05568	3.02886e-06	4.35596e-05	UP	900.513	1200.02	-0.38097	0.114347	0.416414	FALSE	893.28	566.121	0.605759	0.00691334	0.0872763	FALSE	Additivity
TraesCS7A02G128800	1276.36	394.583	1.59209	2.54762e-05	0.000308207	UP	782.864	1287.69	-0.607565	0.058284	0.278181	FALSE	776.917	396.587	0.702547	0.0581663	0.368032	FALSE	Additivity
TraesCS5B02G063600	1808.87	52.6373	4.80446	1.16792e-38	2.47823e-36	UP	631.871	1827.38	-1.39346	4.80001e-08	1.92166e-06	DOWN	626.294	52.8811	2.70042	1.70596e-14	2.82015e-12	UP	Additivity
TraesCS2B02G000700	1281.45	477.297	1.36432	2.14278e-05	0.000263456	UP	814.465	1294.58	-0.586122	0.0454168	0.237852	FALSE	807.739	479.774	0.707976	0.000252654	0.00596076	FALSE	Additivity
TraesCS4B02G122300	1312.08	432.998	1.56161	1.27739e-10	3.2174e-09	UP	1005.85	1323.93	-0.331418	0.314741	0.68343	FALSE	998.225	435.202	0.969809	0.0028912	0.0444676	FALSE	Additivity
TraesCS6B02G179000	1054.57	448.777	1.20514	4.1011e-07	6.73107e-06	UP	798.01	1064.36	-0.396139	0.0336048	0.193933	FALSE	791.597	451.057	0.730739	0.00339172	0.0505571	FALSE	Additivity
TraesCS6B02G295300	1262.4	527.608	1.24781	1.2557e-18	6.38366e-17	UP	709.813	1274.4	-0.823473	2.05852e-09	1.02441e-07	FALSE	703.853	530.279	0.396619	0.0037226	0.0543666	FALSE	Additivity
TraesCS4D02G329500	662.029	177.374	1.83263	1.97171e-10	4.87445e-09	UP	358.322	668.078	-0.74908	0.0231953	0.151244	FALSE	355.245	178.255	0.836341	0.00591024	0.0775314	FALSE	Additivity
TraesCS7B02G388800	1244.63	311.062	1.93194	2.70551e-11	7.30928e-10	UP	627.947	1256.11	-0.908993	0.000364363	0.00585209	FALSE	622.496	312.608	0.820751	0.00920077	0.107842	FALSE	Additivity
TraesCS3B02G022900	1237.74	405.238	1.5873	8.55688e-18	4.05216e-16	UP	636.188	1249.39	-0.900707	0.000113445	0.00214215	FALSE	630.687	407.267	0.577844	0.0120337	0.130587	FALSE	Additivity
TraesCS4A02G337800	1165.03	537.657	1.08152	8.41593e-05	0.00091477	UP	972.241	1177.51	-0.248098	0.360436	0.721929	FALSE	963.975	540.409	0.778558	0.00018202	0.00452552	FALSE	Additivity
TraesCS2B02G471800	1099.86	501.135	1.06111	0.00667048	0.0406187	UP	849.56	1110.09	-0.351093	0.168209	0.510293	FALSE	842.674	503.714	0.574164	0.0986792	0.487943	FALSE	Additivity
TraesCS7B02G498100	2084.64	42.4528	5.34826	4.29294e-55	2.50825e-52	UP	393.577	2105.17	-2.3054	5.4243e-34	1.59047e-31	DOWN	390.294	42.6657	2.4897	3.11243e-13	4.42038e-11	UP	Additivity
TraesCS7A02G453300	1505.61	700.053	1.08565	3.21761e-07	5.37241e-06	UP	745.847	1520.78	-0.97732	3.90586e-07	1.32921e-05	FALSE	739.533	703.731	0.0678107	0.73827	0.961871	FALSE	Additivity
TraesCS5B02G351200	1564	654.767	1.21378	2.33424e-05	0.000284467	UP	892.813	1579.77	-0.736588	0.00699541	0.0633146	FALSE	885.478	658.051	0.409003	0.016367	0.162287	FALSE	Additivity
TraesCS3B02G453500	1109.4	448.677	1.28619	1.25478e-12	3.83162e-11	UP	691.65	1119.83	-0.641645	0.00661638	0.0607238	FALSE	685.567	450.891	0.54028	0.0338397	0.265148	FALSE	Additivity
TraesCS7D02G016500	1242.62	515.68	1.24951	2.82134e-10	6.8685e-09	UP	1062.87	1254.24	-0.229545	0.17464	0.52037	FALSE	1054.04	518.328	0.978566	1.56623e-08	1.05268e-06	FALSE	Additivity
TraesCS7A02G246200	1097.41	442.811	1.2757	6.8184e-07	1.08852e-05	UP	655.715	1107.82	-0.738957	5.27841e-08	2.09714e-06	FALSE	650.281	445.091	0.489648	0.0562002	0.361651	FALSE	Additivity
TraesCS5B02G535500	1097.45	463.632	1.23453	9.88619e-19	5.05689e-17	UP	918.097	1108.06	-0.263376	0.0875048	0.356788	FALSE	910.282	466.005	0.929924	4.1189e-09	3.0395e-07	FALSE	Additivity
TraesCS2A02G377200	1397.04	610.18	1.16342	7.0909e-06	9.54895e-05	UP	697.86	1410.19	-0.942655	3.83549e-05	0.000827165	FALSE	692.344	613.337	0.151502	0.594502	0.9289	FALSE	Additivity
TraesCS3A02G365600	1082.75	500.453	1.05645	0.00258699	0.018359	UP	1079.7	1092.85	-0.0145404	0.964193	0.991724	FALSE	1071.06	503.052	0.990238	3.84306e-05	0.00117458	FALSE	Additivity
TraesCS1D02G200000	1143.41	337.31	1.73012	1.46925e-18	7.40577e-17	UP	634.148	1154.24	-0.777419	0.00349007	0.0369643	FALSE	628.599	338.986	0.76464	0.00812285	0.0985146	FALSE	Additivity
TraesCS7D02G309200	1322.41	630.223	1.03153	0.000498204	0.00445559	UP	745.934	1334.69	-0.77533	0.00104771	0.0140453	FALSE	739.81	633.527	0.193031	0.502301	0.896588	FALSE	Additivity
TraesCS7D02G366600	1306.03	567.68	1.1888	1.46794e-12	4.46283e-11	UP	853.011	1318.97	-0.604117	0.000597594	0.00884422	FALSE	846	570.562	0.548299	0.000232188	0.00556226	FALSE	Additivity
TraesCS3A02G035300	1103.88	412.592	1.36416	1.15577e-05	0.000149596	UP	790.425	1114.08	-0.443104	0.104042	0.394384	FALSE	784.179	414.744	0.781481	0.00845104	0.101192	FALSE	Additivity
TraesCS7D02G127600	993.468	311.9	1.59656	1.34795e-06	2.0558e-05	UP	628.729	1002.32	-0.590697	0.042595	0.228273	FALSE	623.847	313.487	0.783908	0.0205214	0.18993	FALSE	Additivity
TraesCS2D02G271700	816	342.988	1.21891	8.17732e-07	1.28862e-05	UP	601.45	823.216	-0.418838	0.0687925	0.308707	FALSE	596.353	344.718	0.736942	0.000479701	0.0101529	FALSE	Additivity
TraesCS7B02G381900	1179.72	533.258	1.12024	2.5484e-06	3.71521e-05	UP	661.974	1190.76	-0.803213	4.52854e-05	0.000956643	FALSE	656.631	536.01	0.265893	0.274165	0.752714	FALSE	Additivity
novel.8387	1505.24	25.6422	2.96804	0.000157094	0.00159843	UP	790.223	1519.53	-0.914075	2.30321e-09	1.13768e-07	FALSE	783.537	25.7432	0.936139	0.0110023	0.122681	FALSE	Additivity
TraesCS3B02G067900	904.549	372.052	1.25362	5.03476e-08	9.37009e-07	UP	584.059	913.088	-0.60404	0.00520503	0.0506094	FALSE	579.238	373.91	0.606048	0.000141531	0.00364417	FALSE	Additivity
TraesCS4A02G233600	881.886	379.185	1.18536	3.16574e-06	4.53317e-05	UP	541.167	890.213	-0.688315	9.59665e-05	0.00185659	FALSE	536.72	381.043	0.447837	0.0640779	0.389198	FALSE	Additivity
TraesCS7A02G245800	997.318	427.076	1.21215	1.23876e-15	4.97949e-14	UP	592.361	1006.78	-0.741288	1.70186e-06	5.07325e-05	FALSE	587.345	429.248	0.435907	0.00490238	0.0673804	FALSE	Additivity
TraesCS3B02G166500	1239.06	385.922	1.65473	3.89077e-16	1.63033e-14	UP	776.197	1250.65	-0.644892	0.00289189	0.0319591	FALSE	770.001	387.855	0.89758	0.000189009	0.00468626	FALSE	Additivity
TraesCS1B02G202400	1104.28	529.879	1.0248	0.000311899	0.00294562	UP	835.971	1114.46	-0.371977	0.16839	0.510548	FALSE	829.364	532.615	0.564934	0.0340768	0.266087	FALSE	Additivity
TraesCS2B02G529800	1055.32	420.196	1.31099	1.28193e-14	4.73333e-13	UP	519.773	1065.18	-0.994791	7.50462e-09	3.40415e-07	FALSE	515.361	422.32	0.272878	0.105692	0.504125	FALSE	Additivity
TraesCS1A02G343000	1281.99	475.759	1.39515	2.15491e-08	4.22564e-07	UP	778.309	1294.06	-0.667618	0.00878935	0.0752934	FALSE	772.019	478.239	0.616713	0.0167292	0.164896	FALSE	Additivity
TraesCSU02G196100	829.329	349.642	1.23104	4.02173e-15	1.54549e-13	UP	557.806	837.21	-0.548149	0.0108225	0.0879125	FALSE	553.039	351.4	0.600528	0.00838228	0.100655	FALSE	Additivity
TraesCS5D02G019400	1038.09	407.372	1.29859	1.82295e-05	0.000227538	UP	844.118	1047.47	-0.280108	0.293842	0.66351	FALSE	837.237	409.427	0.908376	0.000757703	0.0148946	FALSE	Additivity
novel.457	991.452	313.336	1.62884	9.29718e-13	2.86964e-11	UP	645.778	1001.44	-0.571999	0.0293418	0.177364	FALSE	640.097	314.985	0.916637	0.000316744	0.00719305	FALSE	Additivity
TraesCS1D02G312800	941.971	428.894	1.10279	3.57902e-05	0.000420596	UP	474.889	950.951	-0.94492	3.99787e-06	0.000109965	FALSE	471.124	431.038	0.110876	0.70079	0.952284	FALSE	Additivity
TraesCS1B02G237700	1140.67	316.261	1.81533	8.57545e-19	4.42738e-17	UP	608.771	1151.45	-0.875497	3.19341e-06	8.99888e-05	FALSE	603.562	317.821	0.840989	0.000375223	0.00827433	FALSE	Additivity
TraesCS2A02G157800	1148.09	520.299	1.12766	4.54879e-10	1.08324e-08	UP	602.12	1159.35	-0.904308	7.84193e-07	2.5157e-05	FALSE	597.192	522.937	0.183006	0.275453	0.753704	FALSE	Additivity
TraesCS2D02G506300	888.582	361.498	1.26075	7.90608e-07	1.25061e-05	UP	832.346	897.381	-0.0965213	0.734394	0.924081	FALSE	824.796	363.226	0.973019	0.00209724	0.0342819	FALSE	Additivity
TraesCS7A02G479300	1202.07	563.078	1.05851	0.000230206	0.00224779	UP	616.935	1213.33	-0.904805	9.17425e-05	0.00178714	FALSE	611.962	566.106	0.098146	0.729457	0.960074	FALSE	Additivity
novel.240	922.316	441.333	1.05353	8.47913e-12	2.39853e-10	UP	560.97	931.157	-0.713213	2.05229e-07	7.36723e-06	FALSE	556.37	443.564	0.314417	0.0504846	0.339079	FALSE	Additivity
TraesCS4B02G243500	950.934	467.379	1.00184	2.06416e-05	0.000254507	UP	658.744	959.778	-0.505075	0.0261324	0.163725	FALSE	653.281	469.752	0.439745	0.045102	0.316696	FALSE	Additivity
TraesCS3B02G108000	928.769	367.972	1.31342	6.72247e-11	1.74458e-09	UP	572.92	938.18	-0.673594	0.000920621	0.0126446	FALSE	568.132	369.818	0.588305	0.000705508	0.0140545	FALSE	Additivity
TraesCS1A02G037900	947.853	380.302	1.29994	1.37626e-13	4.59492e-12	UP	574.285	956.625	-0.700889	0.000180185	0.00318882	FALSE	569.437	382.221	0.549381	0.00144313	0.0252875	FALSE	Additivity
TraesCS5B02G275600	1153.21	215.097	2.05256	0.000322811	0.00303727	UP	483.595	1163.47	-0.736513	0.0928632	0.368968	FALSE	480.143	216.273	0.505421	0.220348	0.69556	FALSE	Additivity
TraesCS7A02G312800	1340.4	598.595	1.11605	0.000407476	0.00372776	UP	636.996	1353.02	-0.96691	0.000524525	0.00794078	FALSE	631.946	601.758	0.059551	0.846216	0.9789	FALSE	Additivity
TraesCS2D02G252600	1102.29	421.525	1.3513	9.14621e-08	1.64321e-06	UP	671.623	1112.32	-0.663735	0.00851396	0.0736052	FALSE	666.274	423.676	0.574522	0.0336497	0.264106	FALSE	Additivity
TraesCS6D02G002500	1447.45	49.6302	4.5694	1.31556e-33	1.92841e-31	UP	568.415	1461.69	-1.27569	4.6769e-09	2.2047e-07	DOWN	563.438	49.8636	2.59515	5.22993e-13	7.19919e-11	UP	Additivity
TraesCS7B02G212500	1198.93	506.421	1.20089	3.89773e-05	0.000454445	UP	624.581	1210.11	-0.857854	0.00137819	0.0175911	FALSE	619.577	509.087	0.246179	0.383265	0.833595	FALSE	Additivity
TraesCS5A02G552200	1671.38	103.175	3.93716	3.72726e-67	4.75753e-64	UP	357.879	1687.2	-2.13189	1.59272e-29	3.54867e-27	DOWN	354.841	103.698	1.61542	1.21199e-11	1.38585e-09	UP	Additivity
TraesCS6A02G392600	1167.97	327.671	1.81817	5.32807e-33	7.46712e-31	UP	567.585	1179.17	-0.960178	0.000150759	0.0027327	FALSE	562.632	329.342	0.685332	0.00942668	0.109753	FALSE	Additivity
TraesCS5D02G222000	837.837	357.979	1.19135	3.27002e-06	4.67282e-05	UP	517.1	845.425	-0.651907	0.00685771	0.0623995	FALSE	512.584	359.702	0.448115	0.0972481	0.484214	FALSE	Additivity
TraesCS5B02G275700	709.701	304.732	1.18708	6.84403e-06	9.2405e-05	UP	706.717	716.15	-0.015866	0.963418	0.991429	FALSE	701.437	306.324	0.90935	0.0101827	0.116248	FALSE	Additivity
TraesCS1A02G001900	995.075	326.197	1.59193	7.98574e-25	6.53405e-23	UP	624.359	1004.48	-0.6703	3.94103e-07	1.33993e-05	FALSE	619.199	327.835	0.8846	4.45718e-09	3.26891e-07	FALSE	Additivity
TraesCS1A02G166600	1115.13	271.247	1.73879	0.00201183	0.0148146	UP	979.202	1125.47	-0.0955897	0.829579	0.954176	FALSE	972.476	272.749	0.649345	0.104517	0.501244	FALSE	Additivity
novel.7941	1276.4	365.599	1.75018	1.47083e-10	3.67498e-09	UP	625.58	1287.69	-0.90371	0.00269041	0.0301921	FALSE	620.772	367.548	0.642865	0.0304906	0.247957	FALSE	Additivity
TraesCS5B02G320900	1075.37	346.464	1.61735	1.16482e-21	7.57973e-20	UP	664.286	1085.78	-0.693603	1.37433e-07	5.12162e-06	FALSE	658.733	348.276	0.881548	1.62073e-07	8.9052e-06	FALSE	Additivity
TraesCS1A02G275200	833.369	396.996	1.05489	8.06204e-09	1.66804e-07	UP	543.383	841.35	-0.606109	0.000371298	0.00595042	FALSE	538.887	398.998	0.418944	0.00532064	0.0717507	FALSE	Additivity
TraesCS5D02G261400	717.8	338.811	1.06127	1.04943e-06	1.62927e-05	UP	357.991	724.495	-0.968896	3.57114e-07	1.22227e-05	FALSE	355.091	340.479	0.0539919	0.818319	0.975178	FALSE	Additivity
TraesCS3D02G007600	922.299	348.602	1.34446	3.46387e-05	0.000408568	UP	740.128	931.397	-0.316873	0.0854938	0.35174	FALSE	734.143	350.549	0.884707	0.00469783	0.0652447	FALSE	Additivity
TraesCS2A02G509600	742.123	332.259	1.13838	7.88501e-08	1.42994e-06	UP	554.768	748.953	-0.414653	0.0170751	0.121875	FALSE	550.203	333.941	0.681177	0.000350699	0.00782025	FALSE	Additivity
TraesCS7A02G478500	2387.64	77.7565	4.79186	1.02758e-69	1.63953e-66	UP	257.827	2409.98	-2.91836	3.46232e-29	7.53112e-27	DOWN	255.634	78.1592	1.58841	8.63262e-14	1.31194e-11	UP	Additivity
TraesCS2B02G109800	857.981	297.428	1.49972	1.54128e-12	4.6721e-11	UP	512.944	866.509	-0.715695	0.00044894	0.00696333	FALSE	508.68	298.899	0.712675	0.00065447	0.0131704	FALSE	Additivity
TraesCS2D02G079600	1090.45	90.4786	3.51877	4.66077e-62	4.34483e-59	UP	512.709	1100.68	-1.05236	8.37376e-09	3.77737e-07	DOWN	508.361	90.9195	2.26484	1.81869e-22	8.56458e-20	UP	Additivity
TraesCS7A02G144900	737.585	263.159	1.43099	2.53467e-06	3.69715e-05	UP	414.079	744.464	-0.801099	5.87887e-05	0.0012061	FALSE	410.724	264.467	0.545264	0.0602522	0.375619	FALSE	Additivity
novel.11134	1173.56	19.6142	2.49316	0.00168652	0.0127657	UP	633.091	1184.99	-0.866442	1.23988e-06	3.80014e-05	FALSE	627.842	19.6905	0.746961	0.0307757	0.249356	FALSE	Additivity
TraesCS3A02G055500	999.057	249.823	1.88292	4.31253e-07	7.06413e-06	UP	461.438	1008.66	-0.921056	0.00744926	0.0665148	FALSE	457.811	251.062	0.766815	0.00381202	0.0554349	FALSE	Additivity
TraesCS4B02G318800	949.566	423.872	1.10281	0.00204096	0.015005	UP	525.106	958.499	-0.840408	5.37688e-08	2.13395e-06	FALSE	520.71	426.126	0.232664	0.483106	0.887304	FALSE	Additivity
TraesCS4A02G066200	1017.85	383.114	1.38235	2.78324e-10	6.7817e-09	UP	529.963	1027.22	-0.908767	1.78964e-06	5.30259e-05	FALSE	525.59	385.047	0.42021	0.0387996	0.288279	FALSE	Additivity
TraesCS3A02G092800	779.823	318.617	1.27559	2.16828e-12	6.49913e-11	UP	469.119	787.612	-0.716974	7.47112e-05	0.00149062	FALSE	465.221	320.238	0.518808	0.000729799	0.0144586	FALSE	Additivity
TraesCS4D02G001900	793.152	367.539	1.04856	0.00401965	0.0266522	UP	550.91	800.18	-0.482483	0.0748777	0.325414	FALSE	546.512	369.443	0.454754	0.16773	0.62509	FALSE	Additivity
TraesCS4D02G285100	835.291	386.555	1.09293	9.22221e-08	1.6565e-06	UP	413.426	843.143	-0.951181	5.23102e-05	0.00108873	FALSE	410.116	388.511	0.0713287	0.742904	0.962803	FALSE	Additivity
TraesCS1D02G396300	815.579	310.168	1.37793	8.74035e-18	4.12492e-16	UP	479.787	823.434	-0.755913	1.43793e-06	4.35016e-05	FALSE	475.789	311.735	0.577005	0.00128984	0.0230759	FALSE	Additivity
TraesCS7D02G114100	901.572	406.894	1.12729	6.73533e-08	1.23303e-06	UP	685.185	910.172	-0.373361	0.141822	0.466668	FALSE	679.639	408.985	0.669595	0.00382909	0.0556261	FALSE	Additivity
TraesCS4B02G227600	934.692	459.887	1.00619	9.64689e-07	1.50503e-05	UP	478.84	943.7	-0.903948	0.000124543	0.00231592	FALSE	474.7	462.249	0.0368463	0.858287	0.980472	FALSE	Additivity
TraesCS1B02G069300	875.79	431.783	1.0127	8.24735e-12	2.33535e-10	UP	638.819	884.332	-0.455144	0.00349519	0.0369975	FALSE	633.611	433.99	0.526116	0.000772391	0.0151349	FALSE	Additivity
TraesCS6D02G162700	993.39	336.118	1.51075	1.62066e-07	2.81594e-06	UP	585.97	1002.68	-0.697316	0.00903764	0.0769424	FALSE	581.333	337.826	0.67819	0.0166308	0.164198	FALSE	Additivity
TraesCS6B02G074100	662.963	311.569	1.05837	6.41916e-05	0.000714774	UP	463.795	668.988	-0.492288	0.0281698	0.17274	FALSE	460.023	313.129	0.507447	0.0293488	0.242019	FALSE	Additivity
TraesCS4B02G043600	1225.05	183.323	2.68077	2.09119e-29	2.35733e-27	UP	470.964	1236.6	-1.33473	6.57095e-14	5.17925e-12	DOWN	467.068	184.269	1.22957	1.20149e-07	6.79326e-06	UP	Additivity
novel.5712	1008.6	268.381	1.81703	9.38609e-08	1.68375e-06	UP	465.728	1017.77	-0.93395	0.00530247	0.0513728	FALSE	461.662	269.734	0.705636	0.00297636	0.0455718	FALSE	Additivity
TraesCS3D02G106100	701.165	339.54	1.02742	1.14921e-06	1.77158e-05	UP	384.453	707.773	-0.829721	5.78115e-05	0.00119105	FALSE	381.222	341.253	0.153596	0.371211	0.826221	FALSE	Additivity
TraesCS1A02G046400	763.988	349.069	1.10994	3.72073e-08	7.04951e-07	UP	477.297	771.043	-0.653307	0.0013601	0.0174148	FALSE	473.192	350.805	0.403054	0.0466354	0.323056	FALSE	Additivity
TraesCS1D02G059200	767.462	369.437	1.00884	0.00199467	0.0147195	UP	742.663	774.484	-0.0507327	0.877113	0.967686	FALSE	737.007	371.331	0.773605	0.023928	0.211348	FALSE	Additivity
[truncated: 11,037 more rows]

## Sheet: Table S7
Table S7 Comparative analysis of enriched GO terms between additive and non-additive genes across anthesis and grain-filling stages
[truncated: 116 more rows]

## Sheet: Sheet S8
Table S8 Top 20 KEGG pathway enrichment of the additive genes at the anthesis and grain-filling stages
[truncated: 41 more rows]

[truncated: 17 more sheets: Table S9, Table S10, Table S11, Table S12, Table S13, Table S14, Table S15, Table S16, Table S17, Table S18, Table S19, Table S20, Table S21, Table S22, Table S23, Table S24, Table S25]
